# Supplementary material for: Investigating the common genetic basis between inflammatory bowel disease and metabolic syndrome through genomic structural equation modeling
Source: PLoS One. 2025 Oct 16;20(10):e0334456. doi: 10.1371/journal.pone.0334456 (PMC12530597; doi:10.1371/journal.pone.0334456)
Supplement: S1 Tables — This Excel file provides the complete corresponding analysis results, organized into 15 worksheets [Tables 1–15], each labeled to match the in-text references. (XLSX) [file pone.0334456.s001.xlsx]

## Sheet: S1 Table 1
Supplementary Table 1. Summary of GWAS datasets used in the sensitivity analysis, including sample sizes, prevalence ,ancestry, and Linkage Disequilibrium Score Regression (LDSC) intercept estimates.
Phenotypes	Phenotypic code	Cases	Controls	N	Prevalence	Ancestry	LDSC intercept
IBD	ebi-a-GCST004131	25042	34915	59957	0.003	Mixed	1.1357
BMI	ukb-b-2303	NA	NA	454884	NA	European	1.1047
TG	ieu-b-111	NA	NA	441016	NA	European	1.1994
NAFLD	finngen_R12_NAFLD	3504	496844	500348	0.324	European	1.0256
T2D	ukb-b-13806	2972	459961	462933	0.092	European	1.1861
HTN	finngen_R12_I9_HYPTENS	154630	345634	500264	0.375	European	1.3979

## Sheet: S1 Table 2
Supplementary Table 2. The table shows correlation coefficients and their standard errors for five different variables: BMI, TG, IBD, NAFLD, T2D, and HTN. Each cell represents the correlation coefficient between the row variable and the column variable, with the standard error provided in parentheses. A higher correlation coefficient indicates a stronger relationship between the two variables.
	BMI	TG	IBD	NAFLD	T2D	HTN
BMI	1	0.3524	-0.0225	0.3864	0.5314	0.3612
TG	0.3524	1	-0.0056	0.3743	0.4157	0.2464
IBD	-0.0225	-0.0056	1	0.2174	0.0057	0.0224
NAFLD	0.3864	0.3743	0.2174	1	0.6946	0.2847
T2D	0.5314	0.4157	0.0057	0.6946	1	0.4434
HTN	0.3612	0.2464	0.0224	0.2847	0.4434	1

## Sheet: S1 Table 3
Supplementary Table 3. Cross-trait LD Score Regression Intercepts Between Six Traits. This table summarizes the LDSC-estimated cross-trait intercepts and standard errors for all 15 trait pairs included in the genomic SEM analysis. Intercepts reflect potential sample overlap or shared biases between GWAS summary statistics.
Trait 1	Trait 2	Cross-trait Intercept	Standard Error
BMI	TG	0.3664	0.0126
BMI	IBD	-0.0054	0.0076
BMI	NAFLD	-0.0036	0.008
BMI	T2D	0.0008	0.0102
BMI	HTN	0.2519	0.0109
TG	IBD	0.0078	0.0067
TG	NAFLD	0.0192	0.0094
TG	T2D	0.0265	0.0101
TG	HTN	0.1129	0.0133
IBD	NAFLD	-0.0058	0.0048
IBD	T2D	0.0061	0.0058
IBD	HTN	0.0055	0.0074
NAFLD	T2D	0.076	0.0062
NAFLD	HTN	0.0031	0.0067
T2D	HTN	0.0039	0.0077

## Sheet: S1 Table 4a
Supplementary Table 4a. This table presents the statistical evaluation metrics for the mvIGLMS model in genomic SEM analysis. The metrics included are 'chisq,' representing the chi-square statistic; 'df,' indicating the degrees of freedom; 'p_chisq,' showing the p-value associated with the chi-square statistic; 'AIC,' denoting the Akaike Information Criterion; 'CFI,' which stands for Comparative …
chisq	df	p_chisq	AIC	CFI	SRMR
50.3166	2	1.18544e-11	66.3166	0.990565	0.0371178

## Sheet: S1 Table 4b
Supplementary Table 4b. This table presents the factor loadings, residual variances, and latent variable covariances estimated from the mvIGLMS model in the genomic SEM framework. The table includes the columns 'lhs' (left-hand side variable), 'op' (operation), and 'rhs' (right-hand side variable). Parameter estimates are provided in three forms: 'Unstand_Est' and 'Unstand_SE' represent the unsta…
lhs	op	rhs	Unstand_Est	Unstand_SE	STD_Genotype	STD_Genotype_SE	STD_All	p_value
F1	=~	BMI	1		1		0.657615
F1	=~	TG	0.608436	0.0573054	0.781399	0.0735959	0.51386	2.47274e-26
F1	=~	NAFLD	1.04684	0.107038	1.00166	0.102418	0.658706	1.37119e-22
F1	=~	T2D	1.06118	0.0664779	1.26544	0.0792738	0.832176	2.31512e-57
F1	=~	HTN	0.754051	0.0419272	0.798729	0.0444114	0.525257	2.56489e-72
BMI	~~	BMI	0.140819	0.00844172	0.567542	0.0340226	0.567542	1.79269e-62
TG	~~	TG	0.110712	0.0132559	0.735948	0.0881176	0.735948	6.7186e-17
NAFLD	~~	NAFLD	0.153421	0.0621361	0.566107	0.229276	0.566107	0.0135451
T2D	~~	T2D	0.0536513	0.0105127	0.307483	0.0602498	0.307483	3.33464e-07
HTN	~~	HTN	0.160128	0.0091082	0.724105	0.0411876	0.724105	3.46474e-69
F2	=~	IBD	1		1		1
IBD	~~	IBD	0		0		0
F1	~~	F1	0.107302	0.00883026	0.432458	0.0355885	0.432458	5.62425e-34
F2	~~	F2	0.144675	0.0137923	1	0.0953328	1	9.64681e-26
F1	~~	F2	0.00107361	0.00384885	0.00566645	0.0203143	0.00861667	0.780289

## Sheet: S1 Table 5
Supplementary Table 5. This table summarizes the genomic risk loci identified using FUMA (Functional Mapping and Annotation) based on the mvIGLMS GWAS summary statistics. The columns include: 'GenomicLocus' (index of each identified locus), 'uniqID' (unique identifier for the lead SNP), 'rsID' (reference SNP ID), 'chr' and 'pos' (chromosome number and base-pair position of the lead SNP), 'p' (min…
GenomicLocus	uniqID	rsID	chr	pos	p	start	end	nSNPs	nGWASSNPs	nIndSigSNPs	IndSigSNPs	nLeadSNPs	LeadSNPs
1	1:2444414:A:G	rs7535528	1	2444414	6.6511e-09	2427712	2444414	3	1	1	rs7535528	1	rs7535528
2	1:6676040:A:G	rs12725767	1	6676040	3.16352e-13	6644723	6790946	180	122	3	rs12725767;rs11892;rs200445	1	rs12725767
3	1:7723957:A:G	rs12128526	1	7723957	4.87193e-08	7722446	7738180	22	18	1	rs12128526	1	rs12128526
4	1:8574118:C:T	rs6668508	1	8574118	1.09808e-10	8431607	8892577	174	111	1	rs6668508	1	rs6668508
5	1:10798489:C:G	rs34071855	1	10798489	1.68587e-15	10713765	10802977	31	25	6	rs284315;rs34071855;rs4845953;rs12735339;rs488834;rs518789	2	rs284315;rs34071855
6	1:11887303:A:G	rs7537765	1	11887303	9.97886e-14	11824242	11932678	234	157	6	rs7537765;rs55892892;rs55714388;rs632793;rs12406089;rs1801131	1	rs7537765
7	1:25395133:A:G	rs448385	1	25395133	3.2246e-09	25325837	25395133	16	9	2	rs448385;rs11249244	1	rs448385
8	1:27247822:A:G	rs36109400	1	27247822	7.78271e-12	26994245	27321411	264	177	2	rs36109400;rs34946857	1	rs36109400
9	1:39967223:A:G	rs61779330	1	39967223	3.26884e-18	39551488	40089425	412	283	10	rs61779330;rs12402990;rs11206387;rs3916164;rs116401702;rs112646560;rs143026914;rs16826068;rs2490945;rs61779305	1	rs61779330
10	1:42408070:C:T	rs7515635	1	42408070	7.56257e-10	42373900	42624442	158	117	2	rs7515635;rs11210563	1	rs7515635
11	1:46174888:A:G	rs138556772	1	46174888	1.07062e-09	45800033	46595615	28	22	2	rs138556772;rs41286710	1	rs138556772
12	1:47692035:A:G	rs61782665	1	47692035	1.03516e-10	47659445	47708112	55	44	2	rs61782665;rs2070929	1	rs61782665
13	1:49997674:C:T	rs1167309	1	49997674	4.07898e-10	49433003	50591851	469	355	2	rs1167309;rs68007327	1	rs1167309
14	1:62940097:A:G	rs1979722	1	62940097	9.49901e-24	62382543	63310444	554	366	8	rs1556485;rs1013293;rs12140153;rs1979722;rs61775956;rs61765938;rs12145455;rs646179	3	rs1556485;rs12140153;rs1979722
15	1:72752939:C:T	rs2613498	1	72752939	3.88803e-22	72556393	72959392	453	287	7	rs2613498;rs2568958;rs10889958;rs11588862;rs2821248;rs2126077;rs3101341	1	rs2613498
16	1:80812329:C:T	rs6688826	1	80812329	3.05688e-08	80784642	80871734	253	137	1	rs6688826	1	rs6688826
17	1:89186565:A:G	rs305226	1	89186565	7.79253e-09	89049043	89442733	173	118	1	rs305226	1	rs305226
18	1:96886604:A:G	rs588660	1	96886604	1.39705e-11	96882671	97037083	178	116	2	rs588660;rs4245663	1	rs588660
19	1:98490358:G:T	rs4950118	1	98490358	5.50258e-09	98327133	98559093	170	131	1	rs4950118	1	rs4950118
20	1:107977075:A:C	rs17531363	1	107977075	5.71607e-11	107932042	108007584	33	17	1	rs17531363	1	rs17531363
21	1:110147321:C:T	rs17024258	1	110147321	1.00913e-09	110078255	110216436	16	15	1	rs17024258	1	rs17024258
22	1:112274162:C:T	rs6658723	1	112274162	6.52047e-09	112272001	112302591	4	3	1	rs6658723	1	rs6658723
23	1:113038761:C:G	rs72699046	1	113038761	5.46613e-12	113023312	113247713	24	18	3	rs1759695;rs2999159;rs72699046	2	rs1759695;rs72699046
24	1:115826169:A:T	rs57748895	1	115826169	1.07054e-08	115808195	115868799	21	19	1	rs57748895	1	rs57748895
25	1:151040435:A:G	rs15740	1	151040435	2.06086e-08	151009634	151116279	84	58	1	rs15740	1	rs15740
26	1:156049877:C:T	rs61813324	1	156049877	1.99589e-10	156019075	156049877	2	2	1	rs61813324	1	rs61813324
27	1:171451621:C:T	rs35041900	1	171451621	9.91119e-09	171415327	171516863	14	11	1	rs35041900	1	rs35041900
28	1:177889025:A:C	rs539515	1	177889025	6.48331e-28	177770097	177942200	159	128	12	rs539515;rs575908;rs591120;rs10913468;rs1336783;rs1889981;rs6667752;rs12135579;rs4339825;rs12140681;rs34472009;rs72702742	1	rs539515
29	1:184657251:C:T	rs9425633	1	184657251	7.05613e-09	184638266	184734785	81	62	1	rs9425633	1	rs9425633
30	1:190306342:A:G	rs1171381	1	190306342	2.50712e-08	190132619	190381591	147	106	1	rs1171381	1	rs1171381
31	1:193073566:A:T	rs10801174	1	193073566	4.71142e-08	192971539	193362124	304	217	1	rs10801174	1	rs10801174
32	1:198772260:G:T	rs12142313	1	198772260	1.63353e-10	198641342	198804086	42	37	1	rs12142313	1	rs12142313
33	1:201806106:C:T	rs2644112	1	201806106	6.17155e-22	201754720	201892943	122	88	7	rs2644112;rs11577900;rs2279681;rs7551784;rs2644123;rs2820290;rs10920259	1	rs2644112
34	1:210265384:C:G	rs227199	1	210265384	9.84312e-11	210068954	210306846	8	4	1	rs227199	1	rs227199
35	1:230299949:C:T	rs10779835	1	230299949	7.28499e-15	230293037	230324067	48	34	3	rs10779835;rs11122449;rs627108	1	rs10779835
36	1:243420388:A:G	rs3897821	1	243420388	3.12573e-09	243264751	243500994	116	62	1	rs3897821	1	rs3897821
37	2:651430:C:T	rs12714415	2	651430	5.83843e-39	197537	710112	369	257	18	rs10205435;rs62106258;rs77165542;rs141224959;rs2685229;rs6728411;rs10185713;rs12714415;rs10188118;rs13029479;rs7574085;rs1320340;rs7601009;rs10180960;rs7564167;rs11893030;rs61080649;rs34848618	6	rs10205435;rs62106258;rs2685229;rs6728411;rs12714415;rs11893030
38	2:21237544:A:G	rs673548	2	21237544	3.83323e-08	21121464	21245329	20	15	1	rs673548	1	rs673548
39	2:25389224:A:G	rs934778	2	25389224	2.34314e-16	25075281	25487656	277	199	10	rs10203386;rs754536;rs75421120;rs13428823;rs934778;rs752208;rs6546044;rs80078501;rs10196507;rs6545975	2	rs10203386;rs934778
40	2:27730940:C:T	rs1260326	2	27730940	7.60322e-24	26895947	28502878	749	482	25	rs1275986;rs11126666;rs935166;rs1275957;rs1275958;rs11126681;rs12467466;rs12615509;rs1662987;rs6714780;rs71441063;rs13021208;rs4665955;rs1260326;rs4665985;rs113160276;rs1317580;rs937813;rs111786627;rs80051818;rs1083864;rs1969131;rs12619936;rs2178197;rs6547827	6	rs1275986;rs11126681;rs6714780;rs4665955;rs1260326;rs1969131
41	2:43732958:C:T	rs3764769	2	43732958	6.72381e-09	43540125	43848576	135	101	2	rs3764769;rs6708660	1	rs3764769
42	2:50217995:C:T	rs1421567	2	50217995	1.01977e-09	50201110	50270417	35	33	1	rs1421567	1	rs1421567
43	2:50690802:A:G	rs6732399	2	50690802	3.45317e-10	50689260	50759450	115	80	6	rs6732399;rs1520455;rs10208370;rs7598402;rs10184537;rs13034765	1	rs6732399
44	2:55287835:C:T	rs2968796	2	55287835	1.0888e-08	55204165	55308037	63	43	2	rs2968796;rs13387836	1	rs2968796
45	2:58068741:A:G	rs1106090	2	58068741	4.54863e-10	57943567	58093903	46	30	1	rs1106090	1	rs1106090
46	2:58933591:C:T	rs1861410	2	58933591	5.63152e-17	58685318	59029974	168	123	9	rs12612428;rs6731302;rs4672252;rs6741951;rs11125757;rs1861410;rs2708149;rs7572387;rs17049738	3	rs12612428;rs1861410;rs17049738
47	2:59335104:G:T	rs7575523	2	59335104	6.06422e-16	59287307	59337008	60	43	3	rs7575523;rs6753852;rs4233974	1	rs7575523
48	2:61799575:G:T	rs113774595	2	61799575	6.67888e-10	61540642	61799575	15	11	1	rs113774595	1	rs113774595
49	2:65276452:C:T	rs1009358	2	65276452	2.84056e-12	65276049	65386462	98	69	3	rs1009358;rs7559813;rs6758819	1	rs1009358
50	2:67838685:C:G	rs2861690	2	67838685	1.14213e-10	67782275	67865965	78	58	2	rs2861690;rs2861688	1	rs2861690
51	2:86806356:C:T	rs10209325	2	86806356	3.25764e-08	86648492	86857147	53	31	2	rs10209325;rs683139	1	rs10209325
52	2:98333290:C:T	rs11683207	2	98333290	2.07604e-08	98333290	98333290	1	1	1	rs11683207	1	rs11683207
53	2:105466005:A:G	rs1451533	2	105466005	2.11867e-08	105414479	105466651	34	29	1	rs1451533	1	rs1451533
54	2:113591342:A:G	rs3136557	2	113591342	1.40315e-09	113040563	113714944	65	52	4	rs3136557;rs17042591;rs79849714;rs3136558	1	rs3136557
55	2:142477274:C:T	rs1437349	2	142477274	2.54681e-09	142430102	142485382	65	46	1	rs1437349	1	rs1437349
56	2:142852502:C:T	rs997123	2	142852502	2.15179e-08	142796193	142889154	93	67	1	rs997123	1	rs997123
57	2:145759721:A:G	rs2950790	2	145759721	1.84073e-09	145417530	146095575	214	156	5	rs7560871;rs2950790;rs4662414;rs11687420;rs12151653	2	rs7560871;rs2950790
58	2:147903382:A:G	rs429343	2	147903382	1.49637e-15	147806204	147950717	101	68	2	rs429343;rs2598503	1	rs429343
59	2:159312164:C:G	rs1116969	2	159312164	2.29196e-10	159255637	159534559	205	141	1	rs1116969	1	rs1116969
60	2:162652961:A:G	rs62190671	2	162652961	9.835e-09	162278233	162794085	474	354	1	rs62190671	1	rs62190671
61	2:165513091:C:T	rs10195252	2	165513091	8.2801e-09	165501849	165557318	32	23	1	rs10195252	1	rs10195252
62	2:175166636:A:G	rs34234296	2	175166636	1.52173e-13	174930016	175294443	195	128	8	rs2884442;rs34234296;rs10202742;rs113875113;rs12992995;rs72917533;rs77625597;rs75620859	2	rs2884442;rs34234296
63	2:181568027:C:G	rs12615821	2	181568027	1.17084e-12	181317954	181618654	198	139	10	rs12615821;rs2216931;rs1453055;rs7571602;rs12621213;rs2113786;rs2368178;rs1528450;rs17455575;rs61548293	1	rs12615821
64	2:183084726:A:C	rs10930993	2	183084726	7.82168e-09	183003887	183144150	68	45	1	rs10930993	1	rs10930993
65	2:188100639:C:T	rs1918898	2	188100639	2.25425e-10	188073163	188375793	397	259	3	rs1918898;rs12469000;rs1355521	1	rs1918898
66	2:193801010:A:C	rs7570446	2	193801010	2.29019e-08	193742529	193989040	239	164	1	rs7570446	1	rs7570446
67	2:198938959:G:T	rs6752454	2	198938959	1.68804e-09	198244598	198954831	536	345	2	rs6752454;rs6716898	1	rs6752454
68	2:207968218:C:T	rs1263608	2	207968218	1.96971e-08	207965794	207977253	15	13	1	rs1263608	1	rs1263608
69	2:227122216:G:T	rs1515110	2	227122216	2.45886e-17	227020653	227199263	153	98	4	rs1515110;rs10804330;rs7578326;rs1515114	1	rs1515110
70	2:229020339:C:G	rs72617141	2	229020339	2.9194e-08	228994006	229021719	13	11	2	rs72617141;rs13007222	1	rs72617141
71	2:230629138:C:T	rs1044822	2	230629138	2.12919e-10	230607811	230854290	55	42	1	rs1044822	1	rs1044822
72	3:25081857:A:G	rs9847186	3	25081857	2.70294e-08	25077259	25110415	15	13	1	rs9847186	1	rs9847186
73	3:27562988:C:T	rs2643826	3	27562988	9.91599e-14	27230230	27574770	358	266	6	rs2643826;rs513546;rs903346;rs17019721;rs55988870;rs648103	1	rs2643826
74	3:35093841:A:T	rs1382554	3	35093841	2.69327e-08	35037797	35093841	5	4	1	rs1382554	1	rs1382554
75	3:35659344:G:T	rs6766511	3	35659344	2.57467e-11	35572379	35699022	48	30	2	rs6766511;rs7612999	1	rs6766511
76	3:49920571:C:T	rs9843653	3	49920571	2.13385e-16	46736187	50248954	729	498	14	rs148742710;rs71328912;rs112471280;rs62260779;rs62262510;rs71324996;rs73077157;rs73077175;rs11710037;rs9843653;rs2014830;rs1046953;rs2188151;rs2280405	5	rs148742710;rs62260779;rs62262510;rs73077157;rs9843653
77	3:53862116:A:G	rs6804251	3	53862116	1.28638e-10	53553923	53884827	103	71	9	rs3821843;rs35593046;rs11709171;rs11711142;rs6445597;rs6804251;rs35518479;rs4687587;rs7626693	3	rs3821843;rs11709171;rs6804251
78	3:85676752:A:C	rs9867437	3	85676752	7.46199e-09	85517112	85972612	157	108	3	rs9867437;rs11915747;rs4856605	1	rs9867437
79	3:94075026:A:C	rs13066686	3	94075026	4.05447e-14	93508203	94251069	466	324	5	rs13066686;rs62265469;rs2171600;rs34309901;rs1454687	1	rs13066686
80	3:128204877:C:G	rs34870876	3	128204877	5.66344e-09	127620467	128241102	12	9	2	rs34870876;rs78360844	1	rs34870876
81	3:131624097:A:G	rs3749262	3	131624097	1.54009e-14	131447660	131968236	396	281	6	rs3749262;rs73206074;rs7613261;rs1320903;rs66649556;rs3736566	2	rs3749262;rs3736566
82	3:136020541:C:T	rs1711171	3	136020541	1.59597e-26	135620045	136677064	909	594	12	rs1711171;rs503973;rs5026242;rs4678440;rs4678272;rs6773440;rs148874568;rs6439623;rs61683900;rs13065565;rs9845457;rs3905668	1	rs1711171
83	3:141298124:G:T	rs2035936	3	141298124	3.49407e-08	141183792	141338415	50	37	1	rs2035936	1	rs2035936
84	3:150097635:C:G	rs9844972	3	150097635	3.21904e-12	150066540	150097635	2	2	1	rs9844972	1	rs9844972
85	3:158282459:C:T	rs6441207	3	158282459	7.23385e-09	157828781	158284681	577	368	4	rs6441207;rs827102;rs6797629;rs73172114	1	rs6441207
86	3:161477076:A:G	rs528970	3	161477076	3.22308e-09	161406642	161493361	158	112	1	rs528970	1	rs528970
87	3:167467135:A:G	rs7612014	3	167467135	1.23686e-08	167324698	167469963	18	12	1	rs7612014	1	rs7612014
88	3:169295764:A:C	rs6770911	3	169295764	7.8639e-09	169091253	169310735	56	40	2	rs2014590;rs6770911	2	rs2014590;rs6770911
89	3:170734438:A:G	rs73169730	3	170734438	7.10514e-11	170572112	170759494	195	128	2	rs73169730;rs11917504	1	rs73169730
90	3:173107443:C:T	rs247975	3	173107443	4.13248e-11	173044559	173127808	19	13	1	rs247975	1	rs247975
91	3:183537759:A:C	rs2606228	3	183537759	9.24273e-11	183435713	183553540	155	102	4	rs2606228;rs1985299;rs262983;rs263017	1	rs2606228
92	3:185828465:C:T	rs73052033	3	185828465	6.26875e-14	185790160	185847441	49	36	3	rs73052033;rs9825254;rs4077189	1	rs73052033
93	4:3443931:A:G	rs13108218	4	3443931	6.25444e-13	2858005	3452345	381	276	13	rs2995803;rs113928896;rs363063;rs3755883;rs3135064;rs6851060;rs2269496;rs362307;rs3135063;rs13108218;rs59950280;rs362280;rs6818397	3	rs2995803;rs6851060;rs13108218
94	4:17880416:A:C	rs7700107	4	17880416	1.81836e-15	17785322	18049216	377	266	4	rs12233810;rs7700107;rs75631642;rs58854324	2	rs12233810;rs7700107
95	4:25408838:A:G	rs34811474	4	25408838	2.05828e-21	25111387	25447434	237	168	6	rs34811474;rs1017716;rs112804393;rs6849555;rs316806;rs13434763	1	rs34811474
96	4:38395000:A:G	rs6822932	4	38395000	9.85257e-11	38329783	38431377	106	76	3	rs6822932;rs6819003;rs2046645	1	rs6822932
97	4:45179883:C:T	rs12641981	4	45179883	1.25149e-18	45164637	45202674	23	17	4	rs12641981;rs348495;rs13104545;rs1500486	1	rs12641981
98	4:49063872:A:C	rs1051447	4	49063872	9.14687e-10	48972188	49325337	354	95	2	rs1051447;rs2572356	1	rs1051447
99	4:52821319:G:T	rs7676869	4	52821319	8.67653e-12	52668211	52935681	226	151	1	rs7676869	1	rs7676869
100	4:55509748:C:T	rs11727273	4	55509748	4.1182e-09	55484718	55580532	89	67	2	rs11727273;rs2237025	1	rs11727273
101	4:81174592:A:G	rs13125101	4	81174592	3.29414e-36	81106716	81207963	162	121	7	rs56190605;rs72658305;rs989509;rs17004846;rs13125101;rs35954793;rs6848130	2	rs56190605;rs13125101
102	4:96087101:A:G	rs7694531	4	96087101	1.85073e-10	95908339	96181408	246	156	6	rs7694531;rs3796463;rs3796459;rs36040316;rs4254782;rs2865383	2	rs7694531;rs2865383
103	4:103932556:C:T	rs7695096	4	103932556	1.6536e-16	103557311	104378012	723	459	6	rs7695096;rs7665026;rs10516497;rs7662107;rs227279;rs227280	1	rs7695096
104	4:106910958:C:T	rs56388530	4	106910958	1.95751e-09	106910453	106911742	4	4	1	rs56388530	1	rs56388530
105	4:111386198:C:T	rs6848906	4	111386198	1.62753e-10	111331911	111447157	85	57	2	rs6848906;rs7670649	1	rs6848906
106	4:130726833:A:T	rs2391540	4	130726833	2.56212e-08	130714768	130766339	46	31	1	rs2391540	1	rs2391540
107	4:137083193:A:C	rs1296328	4	137083193	1.71632e-09	136966779	137098470	73	51	1	rs1296328	1	rs1296328
108	4:140867514:A:G	rs797090	4	140867514	1.24805e-09	140856533	140943275	71	51	1	rs797090	1	rs797090
109	4:144085327:A:T	rs4690774	4	144085327	4.15353e-14	143617304	144259865	561	395	4	rs4690774;rs1470130;rs12644329;rs13116507	1	rs4690774
110	4:156646340:A:T	rs11724647	4	156646340	1.71541e-08	156614184	156683485	66	52	2	rs11724647;rs67168236	1	rs11724647
111	5:32832474:A:C	rs10059884	5	32832474	3.29215e-26	32689773	32907270	180	123	9	rs9716700;rs3792765;rs10059884;rs1818116;rs6863996;rs7706886;rs1173743;rs7723517;rs1177765	2	rs9716700;rs10059884
112	5:43186097:C:T	rs7723426	5	43186097	1.678e-09	43054747	43193052	44	24	2	rs7723426;rs35375873	1	rs7723426
113	5:55861464:C:T	rs28650790	5	55861464	5.82168e-20	55793789	55883157	62	44	5	rs459193;rs456867;rs28650790;rs13179413;rs11948950	2	rs459193;rs28650790
114	5:63034606:A:G	rs10805383	5	63034606	1.6024e-10	62991802	63040773	37	25	2	rs10805383;rs7714850	1	rs10805383
115	5:75003678:C:T	rs2307111	5	75003678	3.46625e-09	74242002	75038901	507	368	10	rs4565192;rs6870053;rs57261866;rs7700719;rs56858051;rs7710706;rs7707246;rs2307111;rs4704187;rs6886841	2	rs4565192;rs2307111
116	5:87968953:C:T	rs3814424	5	87968953	1.55214e-18	87100442	88222511	454	326	15	rs10042590;rs116367645;rs992623;rs34317;rs17551090;rs622803;rs9986272;rs13354898;rs6870983;rs3814424;rs2161228;rs1422189;rs13155750;rs10070734;rs35267052	2	rs10042590;rs3814424
117	5:88798373:A:G	rs55814654	5	88798373	3.17408e-10	88768953	88863336	92	65	2	rs55814654;rs62380081	1	rs55814654
118	5:92560816:A:G	rs59399491	5	92560816	5.64666e-09	92387333	92579971	58	44	1	rs59399491	1	rs59399491
119	5:96109935:G:T	rs27433	5	96109935	1.97062e-08	96080883	96195280	93	64	2	rs27433;rs28119	1	rs27433
120	5:107491500:A:G	rs286779	5	107491500	3.46404e-15	107287777	107889796	284	208	8	rs12513616;rs158179;rs286779;rs7707800;rs2161160;rs7446237;rs288183;rs158172	2	rs12513616;rs286779
121	5:112452316:A:C	rs4705779	5	112452316	3.43408e-10	112138888	112487287	221	151	3	rs4705779;rs1443689;rs153570	1	rs4705779
122	5:113874137:A:G	rs860815	5	113874137	4.25406e-11	113837198	114451109	525	368	6	rs860815;rs7736264;rs391735;rs287667;rs289032;rs4435857	1	rs860815
123	5:127817549:C:T	rs6595828	5	127817549	2.83426e-08	127787610	127909723	84	55	1	rs6595828	1	rs6595828
124	5:131720070:A:G	rs274559	5	131720070	9.79985e-09	131590257	131743777	151	117	1	rs274559	1	rs274559
125	5:132444128:A:G	rs72801474	5	132444128	2.69757e-11	132349654	132467373	125	81	2	rs72801474;rs6596099	1	rs72801474
126	5:141311896:C:T	rs78894057	5	141311896	4.7217e-08	141311896	141311896	1	1	1	rs78894057	1	rs78894057
127	5:147847788:C:G	rs1985524	5	147847788	8.98394e-09	147836609	148116306	107	75	2	rs1985524;rs11531420	2	rs1985524;rs11531420
128	5:157824183:C:T	rs7700842	5	157824183	1.77616e-14	157802270	158488742	263	198	7	rs7700842;rs13159918;rs12332652;rs1122249;rs869592;rs17717829;rs34569927	3	rs7700842;rs1122249;rs869592
129	6:20488897:A:G	rs1322842	6	20488897	1.65823e-11	20481825	20632766	83	61	5	rs1322842;rs12205104;rs62398908;rs2143407;rs3806114	1	rs1322842
130	6:22060582:C:T	rs885769	6	22060582	2.42914e-08	22056923	22106052	44	26	1	rs885769	1	rs885769
131	6:35054672:C:G	rs4276486	6	35054672	1.4089e-12	34559597	35386872	50	29	4	rs4276486;rs732594;rs3800406;rs55731338	2	rs4276486;rs3800406
132	6:39145523:C:T	rs62398607	6	39145523	3.71056e-10	39124448	39156410	14	14	1	rs62398607	1	rs62398607
133	6:40369081:C:T	rs34045288	6	40369081	4.4046e-14	40321473	40409243	40	31	6	rs34045288;rs12173741;rs34298980;rs4714342;rs2033531;rs2436728	1	rs34045288
134	6:43350753:C:T	rs9394951	6	43350753	3.3672e-13	43260011	43364494	58	32	2	rs9394951;rs2279087	1	rs9394951
135	6:43758873:A:G	rs6905288	6	43758873	1.45684e-08	43757082	43760327	4	4	1	rs6905288	1	rs6905288
136	6:50935513:C:T	rs1928185	6	50935513	1.0677e-19	50232292	51168197	425	305	15	rs1845034;rs73737608;rs12528623;rs74388152;rs72891726;rs72887113;rs4715208;rs4715209;rs9473924;rs1928185;rs4082052;rs17540418;rs1325033;rs4533991;rs17738108	5	rs1845034;rs12528623;rs4715208;rs1928185;rs17738108
137	6:51798760:A:T	rs1884953	6	51798760	1.26406e-08	51798760	51817204	2	2	1	rs1884953	1	rs1884953
138	6:69761994:A:G	rs72910629	6	69761994	3.90688e-08	69677322	69775349	15	12	1	rs72910629	1	rs72910629
139	6:70346713:C:T	rs12192356	6	70346713	7.56328e-09	70108267	70360869	296	200	1	rs12192356	1	rs12192356
140	6:79484386:A:C	rs1507153	6	79484386	2.14537e-11	79339651	79823541	297	201	3	rs1507153;rs2202659;rs10455352	1	rs1507153
141	6:97029871:A:G	rs2983896	6	97029871	7.59692e-11	96841762	97067047	207	149	2	rs2983896;rs10457146	1	rs2983896
142	6:98344031:A:G	rs9372625	6	98344031	1.0836e-11	98233195	98623165	329	236	4	rs9372625;rs9375138;rs2388334;rs1933720	1	rs9372625
143	6:126094757:A:T	rs7739566	6	126094757	1.73568e-09	126040435	126122280	64	47	1	rs7739566	1	rs7739566
144	6:127155711:C:T	rs13210511	6	127155711	5.97014e-09	127097775	127246737	292	190	1	rs13210511	1	rs13210511
145	6:139830218:A:C	rs607342	6	139830218	8.24936e-10	139828916	139844429	39	22	1	rs607342	1	rs607342
146	6:143193971:C:T	rs72995085	6	143193971	3.68597e-09	143141800	143197874	56	32	1	rs72995085	1	rs72995085
147	6:151008837:A:T	rs62434129	6	151008837	8.93697e-09	150975312	151008874	38	24	1	rs62434129	1	rs62434129
148	6:163082480:A:G	rs34934114	6	163082480	4.77165e-11	162934351	163273021	219	158	2	rs34934114;rs9365499	1	rs34934114
149	6:166182483:C:T	rs1021508	6	166182483	4.94719e-10	166144207	166195063	22	16	1	rs1021508	1	rs1021508
150	7:1195692:A:G	rs73033340	7	1195692	9.63737e-09	989647	1195692	9	8	1	rs73033340	1	rs73033340
151	7:1888051:A:G	rs11766944	7	1888051	1.55509e-10	1822820	2110850	222	144	4	rs11766944;rs62444907;rs17132130;rs11760633	1	rs11766944
152	7:2543426:C:G	rs13225558	7	2543426	2.2586e-08	2485933	2554729	56	42	2	rs13225558;rs2906136	1	rs13225558
153	7:7221952:A:T	rs13243458	7	7221952	2.16546e-14	7196878	7292458	127	77	3	rs13243458;rs7780273;rs1468520	1	rs13243458
154	7:17287269:A:T	rs6968865	7	17287269	2.27412e-10	17191868	17309279	20	14	2	rs6968865;rs10499488	1	rs6968865
155	7:26397239:A:C	rs1534696	7	26397239	6.19312e-10	26397239	26421607	26	16	3	rs1534696;rs2699813;rs1011390	1	rs1534696
156	7:39326478:C:T	rs4549685	7	39326478	2.54512e-10	39326478	39326478	1	1	1	rs4549685	1	rs4549685
157	7:71641264:G:T	rs10807744	7	71641264	2.41383e-08	71430815	71680050	121	90	3	rs10807744;rs4577845;rs12538435	1	rs10807744
158	7:73042085:C:T	rs62466318	7	73042085	3.26932e-22	72829437	73058017	154	106	5	rs62466318;rs34321592;rs35489648;rs12539351;rs33951980	1	rs62466318
159	7:75148813:C:T	rs794373	7	75148813	6.5699e-20	74025491	75196531	287	86	11	rs56383938;rs7794284;rs2718272;rs73137172;rs2529275;rs113744930;rs6944634;rs58513914;rs794373;rs794356;rs6955671	5	rs56383938;rs7794284;rs113744930;rs58513914;rs794373
160	7:78139581:G:T	rs1030015	7	78139581	4.30643e-08	78132561	78154778	26	18	1	rs1030015	1	rs1030015
161	7:99188589:A:T	rs10257273	7	99188589	3.44183e-13	98879348	99340049	181	123	4	rs10257273;rs6957987;rs143524414;rs9632722	1	rs10257273
162	7:103449555:A:T	rs39330	7	103449555	1.20207e-09	103416295	103449555	20	13	2	rs39330;rs12375196	1	rs39330
163	7:112990608:C:T	rs1851899	7	112990608	4.6973e-09	112839212	113035833	70	48	2	rs1851899;rs2396625	1	rs1851899
164	7:114336114:C:T	rs12705982	7	114336114	4.09328e-12	114291435	114430002	109	83	2	rs12705982;rs6963767	1	rs12705982
165	7:116417848:C:G	rs11770163	7	116417848	2.37695e-10	116356076	116571847	106	84	2	rs11770163;rs41785	1	rs11770163
166	7:129663496:C:T	rs11556924	7	129663496	1.10489e-12	129630585	129685597	15	8	3	rs11556924;rs11768743;rs12533403	1	rs11556924
167	7:130028723:C:T	rs1558917	7	130028723	2.22152e-08	130013024	130033318	29	18	1	rs1558917	1	rs1558917
168	7:130422934:C:T	rs12154627	7	130422934	9.72363e-13	130422934	130468190	91	66	3	rs12154627;rs10260148;rs172306	1	rs12154627
169	7:131239009:C:T	rs1643257	7	131239009	1.71766e-08	130976613	131244055	58	40	2	rs3757394;rs1643257	2	rs3757394;rs1643257
170	7:133529648:A:C	rs17167306	7	133529648	2.83106e-09	133355999	133728363	216	166	1	rs17167306	1	rs17167306
171	7:150690176:C:T	rs3918226	7	150690176	6.364e-23	150586913	150704843	27	22	6	rs113843864;rs740956;rs3918226;rs73165594;rs117564322;rs891511	3	rs113843864;rs3918226;rs891511
172	8:10801137:A:G	rs7833435	8	10801137	1.14669e-14	8114141	12199830	2317	1611	86	rs4841084;rs2929451;rs719409;rs330072;rs11781175;rs62493792;rs11774915;rs12545582;rs922049;rs878336;rs9693857;rs4841181;rs7006985;rs4841229;rs28714450;rs11786541;rs570903;rs10111315;rs2921071;rs7826238;rs28472946;rs4841006;rs6989926;rs2136505;rs4841043;rs7013471;rs435953;rs907183;rs11780774;rs7823898;rs532928;rs7008695;rs62488709;rs17689289;rs7017349;rs7837979;rs7824675;rs12546887;rs10096777;rs10…	7	rs4841084;rs532928;rs7844551;rs2952166;rs17722117;rs7833435;rs28447271
173	8:18272466:A:G	rs4921915	8	18272466	2.13804e-10	18239697	18291590	74	64	2	rs4921915;rs11780884	1	rs4921915
174	8:19820916:C:T	rs117199990	8	19820916	5.12557e-51	19613739	19962276	486	362	36	rs11781244;rs6996589;rs7814983;rs6981571;rs17410086;rs1441778;rs1441771;rs75218485;rs149764042;rs56321069;rs264;rs6998248;rs11204079;rs268;rs283;rs11992311;rs3844510;rs894210;rs73208815;rs117199990;rs117910839;rs73600084;rs7005359;rs138295898;rs78358410;rs6999158;rs28597716;rs314;rs80005209;rs73600289;rs117535105;rs6586891;rs11204087;rs13263508;rs7004747;rs1569213	7	rs11781244;rs1441778;rs268;rs283;rs117199990;rs80005209;rs6586891
175	8:25878995:C:G	rs951914	8	25878995	1.43575e-09	25878995	25931974	47	36	2	rs951914;rs139213704	1	rs951914
176	8:27167942:C:T	rs17446091	8	27167942	1.63455e-08	27167942	27186721	7	6	1	rs17446091	1	rs17446091
177	8:30871656:A:G	rs7827210	8	30871656	2.51363e-15	30819854	30956654	108	74	8	rs7827210;rs2725340;rs2880862;rs6985028;rs2725371;rs2543622;rs12679053;rs2725376	1	rs7827210
178	8:59339925:A:G	rs1529368	8	59339925	2.17678e-09	59311697	59415339	35	27	1	rs1529368	1	rs1529368
179	8:73445881:G:T	rs35732620	8	73445881	2.08067e-12	73426371	73494858	37	24	2	rs35732620;rs7845090	1	rs35732620
180	8:76716737:G:T	rs2977324	8	76716737	1.2617e-19	76297805	77342772	971	644	16	rs2977324;rs17321432;rs1471359;rs13249259;rs1993620;rs4735720;rs1609010;rs1812736;rs2922790;rs2922766;rs66983327;rs2920928;rs10112085;rs10089328;rs13277164;rs4357263	3	rs2977324;rs10112085;rs4357263
181	8:81391683:G:T	rs10102591	8	81391683	4.94592e-12	81363534	81441012	46	29	1	rs10102591	1	rs10102591
182	8:95997165:C:T	rs61596977	8	95997165	2.97791e-08	95906794	96080389	153	115	1	rs61596977	1	rs61596977
183	8:102836613:C:T	rs10105774	8	102836613	4.65093e-10	102749083	103014960	292	206	4	rs73275538;rs2226724;rs10105774;rs543897	2	rs73275538;rs10105774
184	8:105966258:A:G	rs35783704	8	105966258	7.73221e-12	105892724	105978368	3	3	1	rs35783704	1	rs35783704
185	8:110106809:C:T	rs3134115	8	110106809	1.30949e-08	110023513	110293431	136	101	3	rs3134115;rs4735082;rs10110464	2	rs3134115;rs10110464
186	8:116792426:C:T	rs2736202	8	116792426	3.74693e-13	116648565	116871682	246	172	5	rs2736202;rs800526;rs800582;rs17716502;rs2737263	1	rs2736202
187	8:118867693:C:G	rs72673939	8	118867693	9.65385e-09	118829413	118870151	9	6	1	rs72673939	1	rs72673939
188	8:126500031:C:G	rs28601761	8	126500031	1.35336e-24	126419938	126525035	86	55	8	rs144435165;rs28601761;rs2954038;rs6470361;rs2980885;rs2980884;rs6982502;rs12114418	3	rs144435165;rs28601761;rs12114418
189	8:129410924:G:T	rs2894446	8	129410924	9.12345e-09	129312617	129486237	98	80	1	rs2894446	1	rs2894446
190	9:11813799:A:G	rs12375985	9	11813799	2.09095e-08	11812323	11887262	63	39	1	rs12375985	1	rs12375985
191	9:14455076:A:G	rs7031064	9	14455076	2.44173e-09	14442045	14463820	29	13	1	rs7031064	1	rs7031064
192	9:14777395:A:G	rs7046483	9	14777395	2.75777e-10	14745886	14791348	21	16	2	rs7046483;rs7865801	1	rs7046483
193	9:15645713:C:T	rs12340969	9	15645713	4.52661e-12	15533394	16046489	871	590	4	rs12340969;rs9406535;rs10756711;rs10120726	1	rs12340969
194	9:16733659:C:T	rs1411430	9	16733659	5.37677e-09	16712247	16756377	55	39	2	rs1411430;rs1411432	1	rs1411430
195	9:28414625:C:T	rs17770336	9	28414625	4.55273e-16	28403813	28507241	115	80	5	rs17770336;rs10757739;rs10968595;rs10968626;rs6476065	1	rs17770336
196	9:34509526:A:G	rs4879799	9	34509526	1.44286e-08	34252466	34688033	73	56	4	rs4879799;rs2281997;rs34537547;rs13440002	2	rs4879799;rs13440002
197	9:37127678:C:T	rs13293465	9	37127678	1.39989e-10	37044388	37379492	205	136	3	rs13293465;rs7037694;rs13291566	1	rs13293465
198	9:102162570:C:T	rs62565259	9	102162570	2.08089e-10	102075117	102260916	57	44	3	rs62565259;rs10760678;rs12551906	1	rs62565259
199	9:113250200:G:T	rs76038906	9	113250200	3.80505e-09	113122387	113250200	49	30	1	rs76038906	1	rs76038906
200	9:126123009:C:T	rs2491353	9	126123009	1.18102e-09	126112812	126131161	19	16	1	rs2491353	1	rs2491353
201	9:136522274:C:T	rs6271	9	136522274	1.22497e-11	136522274	136535677	2	2	1	rs6271	1	rs6271
202	9:140232124:A:G	rs9695086	9	140232124	4.5214e-08	140231550	140232124	4	4	1	rs9695086	1	rs9695086
203	10:21849769:A:G	rs11012737	10	21849769	2.65211e-14	21766969	22288132	232	144	4	rs11012737;rs1243197;rs4747438;rs4553272	1	rs11012737
204	10:63515681:G:T	rs72831343	10	63515681	4.09246e-20	63327886	63636678	126	90	8	rs72831343;rs2166122;rs72831360;rs112890824;rs72822049;rs76781995;rs12266520;rs117813734	2	rs72831343;rs12266520
205	10:65191645:G:T	rs7924036	10	65191645	8.44466e-24	64391375	65400352	606	423	14	rs10995311;rs7075349;rs12262271;rs10822118;rs10822129;rs76637437;rs11595855;rs7924036;rs10740138;rs4564213;rs10761687;rs72824926;rs7896910;rs12780979	3	rs10995311;rs12262271;rs7924036
206	10:75049711:A:G	rs137863610	10	75049711	4.71717e-08	74750840	75519691	10	10	1	rs137863610	1	rs137863610
207	10:76400164:C:T	rs17747401	10	76400164	6.12722e-12	76059068	76498701	56	36	3	rs17747401;rs946185;rs11001107	1	rs17747401
208	10:87490850:A:G	rs17399739	10	87490850	1.99283e-08	87365803	87608247	149	118	1	rs17399739	1	rs17399739
209	10:88172709:A:G	rs2114820	10	88172709	3.61274e-10	88096047	88325763	65	38	3	rs2114820;rs3858279;rs10788497	1	rs2114820
210	10:96023077:C:T	rs57866767	10	96023077	8.58413e-13	95892659	96712400	238	168	8	rs7070115;rs57866767;rs10882416;rs11187840;rs77626543;rs3980310;rs9888067;rs11188014	3	rs7070115;rs57866767;rs9888067
211	10:97254305:C:T	rs943346	10	97254305	4.02042e-08	97254305	97318284	7	5	1	rs943346	1	rs943346
212	10:99769388:C:T	rs577525	10	99769388	2.25355e-17	99694970	100027987	113	82	7	rs577525;rs1867073;rs10883026;rs472576;rs61875762;rs1983864;rs7090035	2	rs577525;rs1983864
213	10:102415609:A:G	rs4075353	10	102415609	8.9771e-09	102401468	102425853	22	16	1	rs4075353	1	rs4075353
214	10:115936626:A:G	rs12242939	10	115936626	1.06517e-08	115789375	116037239	173	134	2	rs7076938;rs12242939	2	rs7076938;rs12242939
215	10:126640936:C:T	rs67609008	10	126640936	3.59239e-10	126582160	126689249	18	13	1	rs67609008	1	rs67609008
216	10:134413583:A:T	rs75523587	10	134413583	1.03785e-11	134413500	134459388	3	3	1	rs75523587	1	rs75523587
217	11:1483177:C:T	rs1881505	11	1483177	7.02799e-11	1482582	1484166	3	1	1	rs1881505	1	rs1881505
218	11:1887216:C:T	rs612652	11	1887216	2.60413e-16	1873232	1949470	82	57	9	rs612652;rs4980379;rs61868776;rs1985624;rs12360772;rs661348;rs3817197;rs907613;rs673791	1	rs612652
219	11:8639200:C:T	rs4929923	11	8639200	2.40968e-09	8473707	8697227	55	48	2	rs4929923;rs11042034	1	rs4929923
220	11:9769562:C:G	rs415895	11	9769562	1.28449e-09	9750757	10311337	110	75	2	rs415895;rs9804478	2	rs415895;rs9804478
221	11:13350131:A:G	rs1982350	11	13350131	1.08652e-17	13230633	13370535	243	187	9	rs1982350;rs7947951;rs1026071;rs35424804;rs1384015;rs11022734;rs900144;rs10832020;rs11022765	1	rs1982350
222	11:16274295:A:G	rs4757388	11	16274295	1.73332e-09	16231935	16373664	152	103	2	rs4757388;rs12798980	1	rs4757388
223	11:27681596:C:G	rs11030102	11	27681596	1.88679e-14	27477864	27748493	145	97	4	rs6265;rs10742179;rs11030102;rs73430670	2	rs6265;rs11030102
224	11:30415776:A:G	rs1717776	11	30415776	2.41379e-12	30214914	30569399	113	81	3	rs1717776;rs538630;rs1631451	1	rs1717776
225	11:43692422:A:T	rs59298872	11	43692422	1.57671e-18	43594287	43879513	317	221	10	rs59298872;rs7118770;rs11606658;rs35521277;rs118103137;rs11037662;rs7120753;rs78480778;rs2679053;rs11037497	1	rs59298872
226	11:45913607:A:G	rs77403571	11	45913607	6.75059e-09	45913607	45913607	1	1	1	rs77403571	1	rs77403571
227	11:47362465:C:G	rs10769254	11	47362465	1.31535e-24	46170469	51581244	4233	2557	33	rs2130474;rs902282;rs7113478;rs12225704;rs142289341;rs2856653;rs7123576;rs111942477;rs72910071;rs7949371;rs10769254;rs11570051;rs3740685;rs113459934;rs3942852;rs11039520;rs1566729;rs10838612;rs4752968;rs4752973;rs10742801;rs59360790;rs3729986;rs80090905;rs1812997;rs141869817;rs117005907;rs7120873;rs11040127;rs34933432;rs138296701;rs11606884;rs12422125	9	rs2130474;rs142289341;rs10769254;rs59360790;rs80090905;rs117005907;rs34933432;rs11606884;rs12422125
228	11:54867854:A:G	rs74966104	11	54867854	2.45984e-10	54713805	56624310	699	471	3	rs74966104;rs12421131;rs7127149	2	rs74966104;rs12421131
229	11:57080352:A:G	rs12801000	11	57080352	4.68046e-09	56909223	57114236	244	186	2	rs2846050;rs12801000	2	rs2846050;rs12801000
230	11:61272565:C:T	rs7125196	11	61272565	6.77363e-10	61259751	61278918	16	11	1	rs7125196	1	rs7125196
231	11:61592362:A:G	rs174566	11	61592362	7.34801e-12	61542006	61659296	99	79	3	rs174566;rs174458;rs4564341	1	rs174566
232	11:64031241:C:T	rs35169799	11	64031241	5.04533e-11	63862612	64100401	27	15	2	rs35169799;rs11231721	1	rs35169799
233	11:64827087:C:T	rs3759041	11	64827087	3.45142e-08	64791585	64851305	48	32	1	rs3759041	1	rs3759041
234	11:65566719:G:T	rs557675	11	65566719	8.23396e-18	65380916	66182450	282	192	19	rs72941004;rs11606668;rs10750766;rs112437639;rs44205;rs1209552;rs150599115;rs557675;rs601100;rs746429;rs2276133;rs72922786;rs72924707;rs645900;rs2234458;rs482414;rs479018;rs72940579;rs1625595	6	rs72941004;rs557675;rs72924707;rs645900;rs482414;rs72940579
235	11:76465362:C:T	rs7942368	11	76465362	2.79797e-10	76464812	76511271	40	26	1	rs7942368	1	rs7942368
236	11:100610546:C:T	rs604723	11	100610546	2.05514e-22	100509745	100692566	123	83	7	rs604723;rs35473622;rs1032777;rs10750593;rs71476642;rs4753981;rs7130275	1	rs604723
237	11:103020971:C:T	rs634366	11	103020971	1.13063e-08	102929625	103148355	98	65	1	rs634366	1	rs634366
238	11:107088692:C:T	rs1907400	11	107088692	1.81775e-11	107053437	107344724	237	153	5	rs1907400;rs10789588;rs588921;rs568546;rs1820352	1	rs1907400
239	11:113242301:C:T	rs2155463	11	113242301	2.68054e-08	113199146	113305314	98	81	2	rs2155463;rs7130431	1	rs2155463
240	11:116648917:C:G	rs964184	11	116648917	1.55604e-106	116508833	117186506	831	590	52	rs117133249;rs76468794;rs78296522;rs117239953;rs1002037;rs486394;rs1623797;rs480823;rs11820504;rs17119878;rs12417015;rs11216103;rs11216105;rs6589563;rs12294259;rs1145210;rs180360;rs141414463;rs61905084;rs180327;rs1729410;rs6589568;rs1729408;rs12803249;rs11216100;rs6589562;rs964184;rs11604424;rs4938313;rs61905132;rs5104;rs10790164;rs5128;rs525028;rs79326407;rs10790169;rs4938328;rs12366015;rs508487…	11	rs117133249;rs486394;rs11820504;rs1145210;rs141414463;rs61905084;rs964184;rs2070669;rs499910;rs187929675;rs28917234
241	11:118937985:A:G	rs1784461	11	118937985	5.3809e-10	118913993	118958869	54	36	1	rs1784461	1	rs1784461
242	11:119805958:C:T	rs10790355	11	119805958	2.48534e-08	119805016	119808627	7	4	1	rs10790355	1	rs10790355
243	11:131449439:A:G	rs7925748	11	131449439	1.44589e-08	131449365	131461473	15	11	1	rs7925748	1	rs7925748
244	12:897564:C:G	rs2369490	12	897564	3.91094e-08	863517	1067759	86	54	1	rs2369490	1	rs2369490
245	12:2456416:A:G	rs2238071	12	2456416	1.50295e-08	2423620	2456707	16	13	1	rs2238071	1	rs2238071
246	12:6736843:C:T	rs73047887	12	6736843	2.68933e-09	6736843	6739497	2	2	1	rs73047887	1	rs73047887
247	12:8832203:A:G	rs7132012	12	8832203	1.60995e-09	8828383	8932488	45	26	1	rs7132012	1	rs7132012
248	12:24001905:C:T	rs16926776	12	24001905	3.22987e-09	23986029	24023714	11	6	1	rs16926776	1	rs16926776
249	12:49399132:C:G	rs1126930	12	49399132	4.01148e-10	49305787	49720822	12	9	1	rs1126930	1	rs1126930
250	12:50263148:A:G	rs7132908	12	50263148	3.9253e-17	50174856	51204177	191	119	8	rs7132908;rs706798;rs621391;rs73116339;rs11836282;rs7973894;rs7305229;rs61926181	2	rs7132908;rs61926181
251	12:54434908:C:T	rs4759062	12	54434908	9.61324e-15	54385599	54490398	44	27	4	rs4759062;rs61921832;rs4759319;rs61921810	2	rs4759062;rs61921810
252	12:56416928:A:C	rs2456973	12	56416928	3.21497e-11	56358712	56508409	67	45	3	rs2456973;rs3759094;rs2069408	1	rs2456973
253	12:69726850:C:T	rs317688	12	69726850	6.9137e-12	69618417	69794086	242	147	7	rs317688;rs710794;rs1384;rs315145;rs7135092;rs1672452;rs317687	1	rs317688
254	12:90110782:A:G	rs1980235	12	90110782	4.13684e-18	89941549	90567732	318	231	13	rs1980235;rs7299436;rs4842679;rs139338748;rs61924662;rs7966278;rs1689040;rs2681492;rs7975788;rs7135197;rs10777215;rs4842708;rs2553101	2	rs1980235;rs7975788
255	12:110498432:A:C	rs11064885	12	110498432	4.72322e-08	110314557	110498432	67	50	1	rs11064885	1	rs11064885
256	12:111884608:C:T	rs3184504	12	111884608	2.37239e-19	111684253	113200293	619	416	12	rs2879564;rs7299183;rs3742004;rs10774622;rs2239194;rs593226;rs7963641;rs2301658;rs7136685;rs3184504;rs11066320;rs7313341	3	rs2879564;rs3184504;rs11066320
257	12:115555867:A:G	rs35429	12	115555867	1.12146e-13	115506708	115556307	20	15	3	rs35429;rs10850437;rs192267	1	rs35429
258	12:121911602:G:T	rs10849891	12	121911602	1.96633e-11	121825187	121990979	148	96	1	rs10849891	1	rs10849891
259	13:20616557:A:C	rs9579775	13	20616557	4.91373e-08	20616557	20616557	1	1	1	rs9579775	1	rs9579775
260	13:31015138:A:G	rs7321331	13	31015138	2.82281e-09	30989792	31038957	67	40	2	rs7321331;rs1141362	1	rs7321331
261	13:32245813:A:C	rs9603502	13	32245813	2.07429e-10	32123094	32250858	89	55	2	rs9603502;rs7987850	1	rs9603502
262	13:33147548:G:T	rs7332115	13	33147548	5.51218e-09	32996332	33381844	369	229	1	rs7332115	1	rs7332115
263	13:54104968:C:T	rs4477562	13	54104968	4.7365e-10	54064981	54107583	14	11	1	rs4477562	1	rs4477562
264	13:59266053:C:T	rs4055791	13	59266053	5.84588e-10	59077406	59291377	47	28	2	rs4055791;rs9538094	1	rs4055791
265	13:72365326:A:C	rs303949	13	72365326	3.3063e-09	72332431	72387833	29	24	1	rs303949	1	rs303949
266	13:86322246:A:C	rs672187	13	86322246	2.96252e-08	86322246	86362903	66	41	1	rs672187	1	rs672187
267	13:99099338:C:T	rs2281767	13	99099338	1.59977e-08	99092052	99245866	27	21	2	rs2281767;rs7331420	1	rs2281767
268	13:111977280:G:T	rs9522183	13	111977280	5.98473e-09	111969728	112245131	43	32	4	rs9522183;rs525101;rs9515446;rs2528787	2	rs9522183;rs9515446
269	14:25927832:A:G	rs12879423	14	25927832	3.1283e-09	25927298	25994917	54	32	1	rs12879423	1	rs12879423
270	14:29737466:G:T	rs11624548	14	29737466	1.17928e-11	29655318	30208630	273	169	4	rs11624548;rs75639464;rs2180454;rs10140862	2	rs11624548;rs10140862
271	14:47291881:C:T	rs12889080	14	47291881	3.19406e-10	47243109	47409360	90	71	1	rs12889080	1	rs12889080
272	14:50849397:A:G	rs72677850	14	50849397	1.21137e-13	50624690	51156734	25	20	5	rs72677850;rs11570784;rs72679504;rs142004400;rs11570792	1	rs72677850
273	14:62360464:A:G	rs217671	14	62360464	5.58628e-09	62358847	62395873	18	16	1	rs217671	1	rs217671
274	14:71541026:C:T	rs2240533	14	71541026	3.82501e-08	71350617	71613451	160	94	1	rs2240533	1	rs2240533
275	14:79890456:A:G	rs10146690	14	79890456	5.73183e-15	79703248	79945162	31	20	3	rs10146690;rs7141420;rs72688966	1	rs10146690
276	14:93903994:A:G	rs1015032	14	93903994	1.07487e-10	93699003	94179989	441	316	8	rs1015032;rs7144872;rs8012763;rs7146206;rs6575341;rs28671107;rs7148516;rs17094891	1	rs1015032
277	14:103385634:A:G	rs58472533	14	103385634	5.66905e-09	103229696	103387971	199	126	2	rs58472533;rs4906263	1	rs58472533
278	14:104178186:A:G	rs3212038	14	104178186	1.14758e-13	103849715	104621827	680	462	11	rs8014182;rs3759584;rs3212038;rs3212028;rs12433109;rs2006281;rs10132641;rs2246490;rs12893668;rs861531;rs35797471	3	rs8014182;rs3212038;rs35797471
279	15:41469313:G:T	rs537244	15	41469313	1.5703e-11	41245289	41796498	533	340	6	rs537244;rs8030033;rs28526381;rs12440067;rs8042127;rs11852419	1	rs537244
280	15:51754451:C:T	rs6493498	15	51754451	1.19839e-08	51709536	51992825	301	211	1	rs6493498	1	rs6493498
281	15:57154952:A:T	rs138751626	15	57154952	3.00394e-08	56876088	57581592	168	112	3	rs138751626;rs72744924;rs1657930	1	rs138751626
282	15:59450079:G:T	rs7175642	15	59450079	4.84101e-10	59450079	59505832	48	37	2	rs7175642;rs11631844	1	rs7175642
283	15:60923429:C:T	rs1657792	15	60923429	1.94215e-08	60878030	60943212	27	17	1	rs1657792	1	rs1657792
284	15:68080886:A:T	rs4776970	15	68080886	4.39013e-19	67675547	68202469	269	202	8	rs4776970;rs12443371;rs8026196;rs28399271;rs55986190;rs8042567;rs3784710;rs4238411	1	rs4776970
285	15:69682916:A:G	rs117539635	15	69682916	2.13271e-08	69583434	69707451	4	3	1	rs117539635	1	rs117539635
286	15:73008123:A:G	rs2012253	15	73008123	4.07723e-10	72101851	73613625	456	307	6	rs2012253;rs7164727;rs12914505;rs17828399;rs12442886;rs78341827	2	rs2012253;rs78341827
287	15:75062397:C:T	rs11072508	15	75062397	5.50938e-13	74336633	75240030	238	176	6	rs5742915;rs351188;rs12440952;rs2930297;rs11072508;rs7497201	3	rs5742915;rs351188;rs11072508
288	15:77830633:C:T	rs869301	15	77830633	6.51164e-10	77284160	78050421	197	135	4	rs869301;rs35336070;rs8037426;rs11855853	2	rs869301;rs11855853
289	15:79403585:C:T	rs2870111	15	79403585	6.99962e-11	79372413	79472522	47	39	1	rs2870111	1	rs2870111
290	15:81003816:C:G	rs7171632	15	81003816	8.46868e-17	80781763	81085612	108	85	11	rs12439449;rs7171632;rs2759310;rs972481;rs61625932;rs3848177;rs12372942;rs925110;rs6495518;rs117422098;rs57783949	2	rs12439449;rs7171632
291	15:91441086:C:T	rs1029420	15	91441086	5.89235e-15	91403674	91443059	52	39	3	rs1029420;rs8027450;rs7177338	1	rs1029420
292	15:99222509:A:G	rs56803094	15	99222509	1.12819e-10	99221888	99240793	22	11	1	rs56803094	1	rs56803094
293	16:334732:C:T	rs45593734	16	334732	5.07108e-12	333138	412830	88	62	6	rs45593734;rs7200589;rs60769452;rs9921342;rs28365941;rs432925	1	rs45593734
294	16:3611610:C:T	rs8050566	16	3611610	7.21804e-11	3551799	3755368	45	35	5	rs8050566;rs1635404;rs112767262;rs2890116;rs9790	1	rs8050566
295	16:4015729:C:T	rs879620	16	4015729	2.91839e-14	4013467	4189685	50	37	3	rs879620;rs72762705;rs758445	2	rs879620;rs758445
296	16:24735178:C:T	rs200539	16	24735178	1.2607e-11	24698903	24879963	120	90	4	rs200539;rs2303083;rs35154326;rs7188873	1	rs200539
297	16:28917644:C:T	rs7188071	16	28917644	1.20673e-18	28298418	29008079	513	274	11	rs9939450;rs2726040;rs2650492;rs2411453;rs7188071;rs6565300;rs153103;rs497523;rs3743963;rs750155;rs28888764	2	rs9939450;rs7188071
298	16:31025641:C:T	rs34898535	16	31025641	5.44205e-25	29809673	31378235	703	419	24	rs3815824;rs3814883;rs7190269;rs9928448;rs57149692;rs4787495;rs11644048;rs72798148;rs8051721;rs6565191;rs8044603;rs4889490;rs3794703;rs34898535;rs2884737;rs11865499;rs57611503;rs9673398;rs7190997;rs67693285;rs2919426;rs17855121;rs72800847;rs190159352	6	rs3815824;rs3814883;rs8051721;rs6565191;rs34898535;rs190159352
299	16:49781007:A:G	rs7202513	16	49781007	8.28908e-11	49761470	49807089	56	48	3	rs7202513;rs6500251;rs6500245	1	rs7202513
300	16:53809123:C:T	rs55872725	16	53809123	2.32399e-114	53755146	53877592	211	152	14	rs11643744;rs2058908;rs1861867;rs7203521;rs1861869;rs16952522;rs55872725;rs113191842;rs8044769;rs74498370;rs12596054;rs6499646;rs16945088;rs6499653	6	rs11643744;rs16952522;rs55872725;rs12596054;rs6499646;rs6499653
301	16:57004889:A:G	rs7205804	16	57004889	8.53247e-09	56985514	57005479	28	19	2	rs7205804;rs12446515	1	rs7205804
302	16:65782941:A:C	rs6499034	16	65782941	4.84294e-08	65781738	65836799	16	13	1	rs6499034	1	rs6499034
303	16:69750849:C:T	rs2917677	16	69750849	2.47554e-19	69030692	70701400	847	421	17	rs74886619;rs2917677;rs113441031;rs3790086;rs11075747;rs4985376;rs904807;rs12708902;rs62052820;rs7919;rs35949039;rs6499323;rs12917749;rs3752785;rs62051303;rs7192865;rs9934599	4	rs74886619;rs2917677;rs7919;rs9934599
304	16:71994932:A:G	rs12926804	16	71994932	6.1327e-13	71102361	72624210	245	159	10	rs9930115;rs12926804;rs12149877;rs34042070;rs11648622;rs12926250;rs8051717;rs12934528;rs11647947;rs811054	3	rs9930115;rs12926804;rs811054
305	16:81534790:C:T	rs2925979	16	81534790	2.69105e-16	81488755	81616668	197	149	19	rs2925979;rs2927307;rs1563654;rs12926550;rs1966957;rs35081994;rs2966085;rs2966086;rs2125202;rs2926003;rs62046565;rs2966121;rs8059803;rs7196195;rs12445567;rs4889336;rs12925668;rs10514518;rs6564889	2	rs2925979;rs2966121
306	16:82874522:C:T	rs7196397	16	82874522	9.98626e-09	82866188	82887867	25	18	1	rs7196397	1	rs7196397
307	17:2098339:A:C	rs7213756	17	2098339	2.06176e-08	1823490	2207236	168	118	2	rs3923783;rs7213756	2	rs3923783;rs7213756
308	17:3981066:G:T	rs8070737	17	3981066	2.04107e-11	3880546	4281407	239	156	4	rs8070737;rs8074454;rs12602456;rs12453576	1	rs8070737
309	17:7777214:G:T	rs11078711	17	7777214	6.65826e-13	7093396	7964800	144	90	8	rs113086489;rs2242449;rs385313;rs858526;rs11078711;rs2279620;rs80076597;rs77697176	3	rs113086489;rs858526;rs11078711
310	17:21279289:C:T	rs7213608	17	21279289	6.10425e-11	21240282	21283507	45	27	2	rs7213608;rs8078135	1	rs7213608
311	17:28150359:A:G	rs3794730	17	28150359	6.75988e-11	27892273	28553639	519	341	5	rs3794730;rs894606;rs871014;rs2244592;rs34675417	1	rs3794730
312	17:34866546:C:T	rs2306593	17	34866546	2.79529e-10	34825861	34961772	114	67	2	rs2306593;rs12601380	1	rs2306593
313	17:36942396:C:T	rs16968377	17	36942396	1.68522e-08	36914877	36942396	9	8	1	rs16968377	1	rs16968377
314	17:43173273:C:T	rs2301597	17	43173273	5.18787e-09	43112822	43260880	77	52	3	rs2301597;rs4986172;rs60289499	1	rs2301597
315	17:45210873:A:G	rs9747171	17	45210873	1.34147e-09	45188835	45288789	27	20	1	rs9747171	1	rs9747171
316	17:46211904:G:T	rs8078142	17	46211904	2.01834e-10	45880492	46319476	68	55	2	rs8078142;rs11654648	1	rs8078142
317	17:47135875:A:G	rs68085814	17	47135875	3.9444e-22	46835629	47513711	865	573	32	rs62078383;rs9903470;rs4794008;rs62078387;rs76796325;rs35895680;rs11652684;rs2411759;rs12602595;rs12603429;rs11652858;rs4793603;rs532154;rs8081301;rs68085814;rs9972911;rs72835405;rs673375;rs12601665;rs4390639;rs9891264;rs9909827;rs2671654;rs79006836;rs7218175;rs28412876;rs4987082;rs17711010;rs35406341;rs1317701;rs2233667;rs7208925	5	rs62078383;rs68085814;rs673375;rs28412876;rs2233667
318	17:61547562:A:G	rs8077276	17	61547562	2.21524e-17	61545779	61968799	53	35	3	rs8077276;rs4311;rs72845886	2	rs8077276;rs72845886
319	17:65832016:C:T	rs7218014	17	65832016	1.60151e-08	65822573	66085703	326	193	1	rs7218014	1	rs7218014
320	17:76739850:C:T	rs7218899	17	76739850	3.82239e-11	76661269	76833916	116	86	1	rs7218899	1	rs7218899
321	17:78757626:A:G	rs11150745	17	78757626	2.87031e-12	78453094	78765080	220	168	5	rs62070202;rs62069691;rs11150745;rs12939613;rs4889782	2	rs62070202;rs11150745
322	17:79382416:C:T	rs34224566	17	79382416	3.39276e-08	79368016	79382416	12	5	1	rs34224566	1	rs34224566
323	18:1840658:A:G	rs7238896	18	1840658	5.24691e-12	1811604	1914051	223	157	5	rs7238896;rs1439447;rs312999;rs61143191;rs1439433	1	rs7238896
324	18:21126081:A:C	rs4800490	18	21126081	5.59439e-24	20866546	21200467	267	181	6	rs4800490;rs2472610;rs2981422;rs8098618;rs11875960;rs4270256	1	rs4800490
325	18:22149149:G:T	rs58445182	18	22149149	3.88406e-10	22136195	22221900	27	19	1	rs58445182	1	rs58445182
326	18:42231196:A:G	rs2852749	18	42231196	1.64396e-08	42231196	42292338	9	8	1	rs2852749	1	rs2852749
327	18:48792829:C:T	rs72915163	18	48792829	7.65471e-09	48788446	48875684	22	19	1	rs72915163	1	rs72915163
328	18:57852587:C:T	rs476828	18	57852587	1.35969e-45	57676909	58718193	1159	808	34	rs2000746;rs68099871;rs58237489;rs475134;rs476828;rs35922794;rs8084515;rs489693;rs68033110;rs72989246;rs1942866;rs9966951;rs8082946;rs8092109;rs11874795;rs12963186;rs113602013;rs12958509;rs75941710;rs59992789;rs67164636;rs7240064;rs56758444;rs79131845;rs113268469;rs78138914;rs11873305;rs57636386;rs8086205;rs8097783;rs79354956;rs76388103;rs505289;rs8094571	12	rs2000746;rs58237489;rs476828;rs8082946;rs12963186;rs113602013;rs79131845;rs78138914;rs11873305;rs8086205;rs79354956;rs505289
329	19:1852494:C:T	rs3746038	19	1852494	3.44813e-12	1808569	1891992	94	71	3	rs3746038;rs11666480;rs7250872	1	rs3746038
330	19:4042808:C:G	rs75366827	19	4042808	2.65102e-11	3975487	4120923	80	48	5	rs75366827;rs72976986;rs350819;rs41276860;rs7258309	1	rs75366827
331	19:4962970:C:T	rs74172675	19	4962970	6.99154e-13	4916317	5086979	108	64	10	rs2656919;rs2602730;rs2250982;rs169080;rs858422;rs2613765;rs12972366;rs74172675;rs2656921;rs262548	2	rs2656919;rs74172675
332	19:7257990:C:G	rs12978472	19	7257990	6.2697e-18	7252756	7302343	28	19	3	rs12978472;rs73003972;rs11880337	2	rs12978472;rs11880337
333	19:8429323:A:G	rs116843064	19	8429323	1.27372e-17	8429323	8627569	3	2	2	rs116843064;rs117162033	1	rs116843064
334	19:12706991:A:G	rs6511826	19	12706991	2.20913e-08	12691335	12706991	2	2	1	rs6511826	1	rs6511826
335	19:17219105:A:G	rs7246865	19	17219105	9.88779e-09	17156501	17228554	31	22	1	rs7246865	1	rs7246865
336	19:18806668:C:T	rs2003476	19	18806668	9.35362e-20	18449238	18898681	135	91	12	rs113230003;rs34068189;rs73009436;rs2003476;rs11668587;rs2023878;rs2051815;rs11878507;rs11086119;rs1966500;rs2385178;rs77991031	3	rs113230003;rs2003476;rs77991031
337	19:30290811:A:G	rs17513752	19	30290811	3.29566e-13	30265235	30377098	87	60	3	rs17513752;rs34331990;rs2903296	2	rs17513752;rs2903296
338	19:31016277:C:T	rs11669185	19	31016277	5.292e-09	30981639	31051857	111	78	1	rs11669185	1	rs11669185
339	19:45430280:C:G	rs5112	19	45430280	1.78995e-13	45414451	45431658	9	5	2	rs5112;rs584007	1	rs5112
340	19:46182304:A:T	rs10423928	19	46182304	1.03235e-10	46179043	46202172	10	7	1	rs10423928	1	rs10423928
341	19:47571938:A:G	rs1532127	19	47571938	1.17085e-20	47559074	47660977	57	38	4	rs1532127;rs2287842;rs12461923;rs117516426	2	rs1532127;rs117516426
342	19:49206462:C:T	rs681343	19	49206462	1.90082e-09	49168942	49250239	73	54	1	rs681343	1	rs681343
343	19:49629650:C:T	rs7254260	19	49629650	7.38481e-11	49605705	49655174	34	17	3	rs73046792;rs7254260;rs4802576	2	rs73046792;rs7254260
344	20:8622480:C:T	rs6039216	20	8622480	1.88761e-15	8604114	8635551	57	42	2	rs6039216;rs6108168	1	rs6039216
345	20:10967214:G:T	rs6108787	20	10967214	7.16781e-13	10962185	10974785	13	9	1	rs6108787	1	rs6108787
346	20:30832433:C:G	rs6087845	20	30832433	2.94013e-08	30691937	31042176	133	84	1	rs6087845	1	rs6087845
347	20:42795152:A:G	rs6031431	20	42795152	6.59243e-10	42794270	42814688	10	8	1	rs6031431	1	rs6031431
348	20:44534651:A:G	rs6065904	20	44534651	3.03751e-08	44534651	44590298	33	24	1	rs6065904	1	rs6065904
349	20:50986203:A:T	rs1883864	20	50986203	7.23752e-14	50809213	51259346	596	439	7	rs1883864;rs35601305;rs74687627;rs35014344;rs2869657;rs6068279;rs6091490	1	rs1883864
350	20:57742388:A:T	rs6026744	20	57742388	7.82107e-19	57674685	57786120	173	132	3	rs6026744;rs260010;rs236715	1	rs6026744
351	20:62451079:C:T	rs6062543	20	62451079	1.69472e-12	62402072	62756522	147	100	9	rs6062543;rs4809370;rs2427538;rs73143503;rs8115058;rs6011210;rs3795154;rs6011292;rs6122049	3	rs6062543;rs6011210;rs6011292
352	21:40683196:C:T	rs74618095	21	40683196	1.03168e-08	40553535	40683196	4	3	1	rs74618095	1	rs74618095
353	21:46501576:C:G	rs2838771	21	46501576	2.40228e-09	46494995	46646005	99	76	2	rs2838771;rs394608	1	rs2838771
354	22:20045419:C:T	rs174877	22	20045419	1.57665e-11	19948337	20136263	55	45	3	rs174877;rs165722;rs71313931	1	rs174877
355	22:40046538:C:T	rs136832	22	40046538	7.90718e-09	40043556	40089308	16	11	1	rs136832	1	rs136832
356	22:40697377:A:G	rs5995843	22	40697377	7.52058e-10	40528220	40722745	87	54	2	rs5995843;rs733381	1	rs5995843

## Sheet: S1 Table 6
Supplementary Table 6. This table presents the genome-wide gene-based association results from the MAGMA analysis conducted on mvIGLMS summary statistics. The analysis tested 18,399 protein-coding genes, and the significance threshold was set at P < 2.718 × 10⁻⁶; Bonferroni Correction: 0.05 / 18,399. The columns include: 'GENE' (Ensembl gene ID), 'CHR' (chromosome number), 'START' and 'STOP' (gen…
GENE	CHR	START	STOP	NSNPS	NPARAM	N	ZSTAT	P	SYMBOL	P_bon
ENSG00000204859	1	6640061	6649340	9	4	364469	5.0598	2.0981e-07	ZBTB48	0.00385148
ENSG00000162413	1	6650784	6674667	37	8	364469	7.0462	9.1954e-13	KLHL21	1.688e-08
ENSG00000116273	1	6673745	6684093	15	4	364469	6.8575	3.5035e-12	PHF13	6.43137e-08
ENSG00000041988	1	6684926	6695646	20	4	364469	6.0594	6.8298e-10	THAP3	1.25375e-05
ENSG00000007923	1	6694228	6761984	106	11	364469	6.767	6.572e-12	DNAJC11	1.20642e-07
ENSG00000171735	1	6845384	7829766	2059	172	364469	5.6227	9.3987e-09	CAMTA1	0.000172532
ENSG00000142599	1	8412457	8877702	504	17	364469	6.0884	5.7016e-10	RERE	1.04664e-05
ENSG00000130940	1	10696661	10856707	337	62	364469	7.4099	6.3184e-14	CASZ1	1.15987e-09
ENSG00000215910	1	11821844	11849642	126	10	364469	4.5865	2.2538e-06	C1orf167	0.041373
ENSG00000177000	1	11845780	11866977	68	10	364469	6.5207	3.4979e-11	MTHFR	6.4211e-07
ENSG00000011021	1	11866207	11903201	159	13	364469	7.0992	6.2755e-13	CLCN6	1.15199e-08
ENSG00000175206	1	11905766	11908402	11	4	364469	6.0865	5.7686e-10	NPPA	1.05894e-05
ENSG00000117713	1	27022524	27108595	90	7	364469	5.5883	1.1465e-08	ARID1A	0.000210463
ENSG00000060642	1	27113963	27124889	11	3	364469	5.7274	5.0988e-09	PIGV	9.35987e-05
ENSG00000204160	1	27153201	27184093	36	6	364469	6.6452	1.514e-11	ZDHHC18	2.77925e-07
ENSG00000142751	1	27202624	27216788	18	3	364469	6.8094	4.9011e-12	GPN2	8.99695e-08
ENSG00000198746	1	27216979	27226957	8	4	364469	5.7254	5.159e-09	GPATCH3	9.47038e-05
ENSG00000090273	1	27226729	27273353	56	8	364469	6.6044	1.9953e-11	NUDC	3.66277e-07
ENSG00000131910	1	27237980	27240457	5	2	364469	4.8967	4.8728e-07	NR0B2	0.008945
ENSG00000175707	1	27276053	27286897	11	3	364469	5.8664	2.2263e-09	C1orf172	4.08682e-05
ENSG00000121753	1	32192718	32230494	31	6	364469	4.8595	5.8829e-07	BAI2	0.0107992
ENSG00000127603	1	39546988	39952849	559	25	364469	7.5064	3.0394e-14	MACF1	5.57943e-10
ENSG00000255103	1	39876151	39882154	7	3	364469	5.8127	3.074e-09	KIAA0754	5.64294e-05
ENSG00000183682	1	39957318	39991607	43	9	364469	6.4173	6.9364e-11	BMP8A	1.27331e-06
ENSG00000090621	1	40026488	40042462	26	8	364469	7.2363	2.3059e-13	PABPC4	4.23294e-09
ENSG00000198198	1	43855553	43918321	75	7	364469	4.9565	3.589e-07	SZT2	0.00658833
ENSG00000178922	1	43916824	43919660	6	3	364469	4.8657	5.7027e-07	HYI	0.0104684
ENSG00000162367	1	47681962	47697892	31	7	364469	6.467	4.9984e-11	TAL1	9.17556e-07
ENSG00000186094	1	48998527	50489585	1752	55	364469	6.4517	5.529e-11	AGBL4	1.01496e-06
ENSG00000162374	1	50513686	50669458	164	26	364469	5.8074	3.1725e-09	ELAVL4	5.82376e-05
ENSG00000162407	1	56960419	57110974	392	41	364469	4.988	3.0508e-07	PPAP2B	0.00560035
ENSG00000132849	1	62208149	62629592	961	80	364469	6.8617	3.4021e-12	INADL	6.24523e-08
ENSG00000162607	1	62901968	62917475	24	2	364469	8.2095	1.1102e-16	USP1	2.03799e-12
ENSG00000116641	1	62920399	63153969	214	7	364469	7.6944	7.1054e-15	DOCK7	1.30434e-10
ENSG00000269624	1	63073437	63075249	2	1	364469	9.8058	5.3142e-23	AL138847.1	9.75528e-19
ENSG00000125703	1	63249806	63331184	144	10	364469	5.3698	3.9419e-08	ATG4C	0.000723615
ENSG00000172260	1	71861623	72748417	1414	72	364469	7.1219	5.3233e-13	NEGR1	9.77198e-09
ENSG00000203910	1	92683497	92711370	16	4	364469	4.5732	2.4015e-06	C1orf146	0.0440843
ENSG00000067208	1	92974253	93257961	438	11	364469	4.6938	1.341e-06	EVI5	0.0246167
ENSG00000188641	1	97543299	98386605	1675	104	364469	5.7999	3.3182e-09	DPYD	6.09122e-05
ENSG00000156097	1	110082494	110091028	9	2	364469	5.6979	6.0632e-09	GPR61	0.000111302
ENSG00000065135	1	110091233	110136975	48	8	364469	4.9668	3.4034e-07	GNAI3	0.00624762
ENSG00000134183	1	110145889	110155679	16	6	364469	5.8881	1.9534e-09	GNAT2	3.58586e-05
ENSG00000134245	1	113009163	113072787	115	22	364469	6.293	1.5573e-10	WNT2B	2.85874e-06
ENSG00000134259	1	115828539	115880857	151	29	364469	4.8378	6.5635e-07	NGF	0.0120486
ENSG00000163141	1	151009046	151020076	23	6	364469	5.403	3.2776e-08	BNIPL	0.000601669
ENSG00000197622	1	151023447	151042801	25	8	364469	5.3303	4.9013e-08	CDC42SE1	0.000899732
ENSG00000213190	1	151030234	151040970	14	4	364469	5.092	1.7718e-07	MLLT11	0.00325249
ENSG00000143458	1	151043054	151098018	89	12	364469	5.4961	1.9411e-08	GABPB2	0.000356328
ENSG00000143434	1	151104161	151119104	33	7	364469	4.7212	1.1721e-06	SEMA6C	0.0215162
ENSG00000117523	1	171454651	171562650	196	16	364469	5.463	2.3412e-08	PRRC2C	0.000429774
ENSG00000116161	1	174968300	174980851	13	4	364469	4.6761	1.462e-06	CACYBP	0.0268379
ENSG00000120341	1	177893091	177953438	201	34	364469	6.1094	5e-10	SEC16B	9.1785e-06
ENSG00000116406	1	184659365	184724047	97	11	364469	5.5524	1.4086e-08	EDEM3	0.000258577
ENSG00000162670	1	190066792	190446759	552	28	364469	5.8439	2.5504e-09	BRINP3	4.68177e-05
ENSG00000116750	1	192981380	193029237	33	8	364469	4.9856	3.0881e-07	UCHL5	0.00566883
ENSG00000116747	1	193028552	193060907	25	8	364469	4.8582	5.9225e-07	TROVE2	0.0108719
ENSG00000023572	1	193065598	193075244	11	4	364469	5.0948	1.7456e-07	GLRX2	0.0032044
ENSG00000134371	1	193091147	193223031	152	12	364469	4.9786	3.2029e-07	CDC73	0.00587956
ENSG00000162630	1	193148175	193155784	9	3	364469	4.9644	3.4454e-07	B3GALT2	0.00632472
ENSG00000134369	1	201592411	201796102	389	39	364469	4.9244	4.2302e-07	NAV1	0.00776538
ENSG00000198700	1	201798269	201853422	78	12	364469	6.1094	5e-10	IPO9	9.1785e-06
ENSG00000198892	1	201857808	201861434	6	3	364469	7.5984	1.4988e-14	SHISA4	2.75135e-10
ENSG00000163431	1	201865580	201915715	101	17	364469	6.1094	5e-10	LMOD1	9.1785e-06
ENSG00000054392	1	210501596	210849638	1085	91	364469	5.066	2.0317e-07	HHAT	0.00372959
ENSG00000143816	1	228106357	228135599	75	9	364469	4.7006	1.2973e-06	WNT9A	0.0238145
ENSG00000154342	1	228194752	228248961	77	9	364469	4.6156	1.9595e-06	WNT3A	0.0359705
ENSG00000143761	1	228270361	228286912	22	6	364469	4.879	5.3317e-07	ARF1	0.0097874
ENSG00000143774	1	228327663	228336685	11	4	364469	4.9872	3.0634e-07	GUK1	0.00562348
ENSG00000143641	1	230193536	230417870	657	59	364469	6.183	3.1455e-10	GALNT2	5.77419e-06
ENSG00000135744	1	230838269	230850043	45	10	364469	4.6257	1.8665e-06	AGT	0.0342633
ENSG00000143702	1	243287730	243418650	109	12	364469	4.6722	1.4899e-06	CEP170	0.0273501
ENSG00000054282	1	243419320	243663394	343	28	364469	4.8877	5.1012e-07	SDCCAG8	0.00936427
ENSG00000035115	2	217730	266398	83	8	364469	5.0443	2.2759e-07	SH3YL1	0.00417787
ENSG00000143727	2	264140	278283	28	5	364469	4.9683	3.3768e-07	ACP1	0.00619879
ENSG00000189292	2	279558	288851	9	3	364469	5.312	5.422e-08	FAM150B	0.000995317
ENSG00000138031	2	25042038	25142708	283	17	364469	6.5417	3.0413e-11	ADCY3	5.58291e-07
ENSG00000084710	2	25264999	25378243	196	23	364469	6.6724	1.2586e-11	EFR3B	2.31041e-07
ENSG00000115138	2	25383722	25391772	12	5	364469	7.4401	5.0293e-14	POMC	9.23229e-10
ENSG00000119772	2	25455845	25565459	165	32	364469	5.1139	1.5779e-07	DNMT3A	0.00289655
ENSG00000171303	2	26915619	26956288	69	11	364469	6.1094	5e-10	KCNK3	9.1785e-06
ENSG00000213699	2	26987152	27004099	19	2	364469	5.6409	8.4566e-09	SLC35F6	0.000155238
ENSG00000115163	2	26987157	27023935	58	6	364469	4.9823	3.1418e-07	CENPA	0.0057674
ENSG00000157851	2	27070615	27173219	108	6	364469	5.1076	1.6312e-07	DPYSL5	0.00299439
ENSG00000163793	2	27498289	27504367	7	2	364469	4.7978	8.0195e-07	DNAJC5G	0.0147214
ENSG00000138100	2	27505260	27530307	21	5	364469	4.7344	1.0987e-06	TRIM54	0.0201688
ENSG00000115204	2	27532360	27548547	9	3	364469	6.0122	9.1508e-10	MPV17	1.67981e-05
ENSG00000115207	2	27548716	27579868	18	4	364469	7.0051	1.2344e-12	GTF3C2	2.26599e-08
ENSG00000115211	2	27587219	27593353	8	4	364469	8.014	5.5511e-16	EIF2B4	1.01902e-11
ENSG00000115234	2	27593389	27599995	8	2	364469	7.6536	9.77e-15	SNX17	1.79348e-10
ENSG00000115241	2	27604061	27632554	27	4	364469	6.9136	2.3633e-12	PPM1G	4.33831e-08
ENSG00000115216	2	27650657	27665126	12	2	364469	5.441	2.649e-08	NRBP1	0.000486277
ENSG00000157992	2	27665233	27669348	2	1	364469	5.8267	2.826e-09	KRTCAP3	5.18769e-05
ENSG00000138002	2	27667238	27712656	48	7	364469	7.2192	2.6151e-13	IFT172	4.80054e-09
ENSG00000115226	2	27714750	27718112	3	1	364469	5.4251	2.8962e-08	FNDC4	0.000531655
ENSG00000084734	2	27719709	27746554	34	6	364469	7.8242	2.5535e-15	GCKR	4.68746e-11
ENSG00000233438	2	27760253	27790011	38	6	364469	5.9285	1.5282e-09	AC109829.1	2.80532e-05
ENSG00000221843	2	27799389	27805588	7	3	364469	7.1356	4.8167e-13	C2orf16	8.84202e-09
ENSG00000243943	2	27805897	27858041	87	9	364469	6.3071	1.4219e-10	ZNF512	2.61018e-06
ENSG00000176714	2	27848506	27851879	3	1	364469	4.6353	1.782e-06	CCDC121	0.0327122
ENSG00000198522	2	27851114	27874375	36	5	364469	5.7959	3.3972e-09	GPN1	6.23624e-05
ENSG00000119760	2	27873679	27886676	8	3	364469	5.3486	4.432e-08	SUPT7L	0.000813582
ENSG00000163798	2	27886338	27917840	16	6	364469	7.0098	1.1934e-12	SLC4A1AP	2.19072e-08
ENSG00000205334	2	27928653	27938599	13	4	364469	7.53	2.5369e-14	AC074091.13	4.65699e-10
ENSG00000158019	2	28112808	28561768	745	40	364469	5.5754	1.2347e-08	BRE	0.000226654
ENSG00000119729	2	46768945	46810260	71	13	364469	4.609	2.0227e-06	RHOQ	0.0371307
ENSG00000119878	2	46843555	46852881	17	5	364469	4.7838	8.5999e-07	CRIPT	0.0157868
ENSG00000179915	2	50145643	51259674	2882	112	364469	8.6027	3.8934e-18	NRXN1	7.14711e-14
ENSG00000115310	2	55199325	55339757	332	27	364469	4.7403	1.0671e-06	RTN4	0.0195888
ENSG00000011523	2	65283500	65314138	69	11	364469	6.4782	4.6405e-11	CEP68	8.51857e-07
ENSG00000138069	2	65297835	65357240	138	14	364469	6.1944	2.9262e-10	RAB1A	5.37163e-06
ENSG00000066032	2	79412357	80875905	3623	242	364469	4.6157	1.9593e-06	CTNNA2	0.0359669
ENSG00000115561	2	86730554	86948245	288	23	364469	4.9769	3.2306e-07	CHMP3	0.00593041
ENSG00000249884	2	86732791	86948245	284	23	364469	4.9884	3.0441e-07	RNF103-CHMP3	0.00558805
ENSG00000239305	2	86830516	86850989	24	6	364469	4.9867	3.0711e-07	RNF103	0.00563762
ENSG00000269383	2	100986705	100987007	1	1	364469	4.8941	4.9391e-07	AC012493.2	0.00906671
ENSG00000115008	2	113531492	113542167	19	3	364469	5.2454	7.7962e-08	IL1A	0.00143115
ENSG00000125538	2	113587328	113594480	13	4	364469	5.2379	8.1216e-08	IL1B	0.00149088
ENSG00000168702	2	140988992	142889270	6076	223	364469	6.8808	2.9749e-12	LRP1B	5.46102e-08
ENSG00000144283	2	159313476	159539391	486	19	364469	5.889	1.9427e-09	PKP4	3.56621e-05
ENSG00000136535	2	162272605	162282381	7	3	364469	4.5685	2.4558e-06	TBR1	0.0450811
ENSG00000144290	2	162280843	162841792	848	19	364469	6.1013	5.2619e-10	SLC4A10	9.65927e-06
ENSG00000178662	2	166326157	166545917	356	28	364469	4.6109	2.0042e-06	CSRNP3	0.0367911
ENSG00000169432	2	167051695	167232503	455	43	364469	5.4253	2.8928e-08	SCN9A	0.000531031
ENSG00000138430	2	174937175	175113426	405	18	364469	6.1793	3.2203e-10	OLA1	5.9115e-06
ENSG00000115935	2	175424300	175547644	139	20	364469	4.825	6.9991e-07	WIPF1	0.0128482
ENSG00000115252	2	183004763	183387919	802	39	364469	4.9145	4.4504e-07	PDE1A	0.0081696
ENSG00000064989	2	188207856	188313187	182	17	364469	5.9377	1.4452e-09	CALCRL	2.65295e-05
ENSG00000003436	2	188328957	188430487	154	23	364469	4.8574	5.9468e-07	TFPI	0.0109165
ENSG00000162944	2	198432948	198540769	112	9	364469	4.6436	1.712e-06	RFTN2	0.0314272
ENSG00000222017	2	198557830	198639547	72	7	364469	5.326	5.0206e-08	AC011997.1	0.000921632
ENSG00000152430	2	198591603	198651486	53	7	364469	5.3846	3.6294e-08	BOLL	0.000666249
ENSG00000115896	2	198669426	199437305	1157	58	364469	5.6573	7.6872e-09	PLCL1	0.000141114
ENSG00000118263	2	207938861	208031991	238	36	364469	4.5657	2.4893e-06	KLF7	0.0456961
ENSG00000153820	2	228844666	229046361	521	22	364469	5.1008	1.6911e-07	SPHKAP	0.00310435
ENSG00000153827	2	230628554	230787955	152	17	364469	5.5688	1.2828e-08	TRIP12	0.000235484
ENSG00000153832	2	230787018	230877825	100	15	364469	5.1992	1.0006e-07	FBXO36	0.0018368
ENSG00000163491	3	27151576	27410951	645	19	364469	4.693	1.346e-06	NEK10	0.0247085
ENSG00000033867	3	27414214	27525911	288	16	364469	6.8026	5.1369e-12	SLC4A7	9.42981e-08
ENSG00000172995	3	35680437	35835988	273	23	364469	4.9725	3.3054e-07	ARPP21	0.00606772
ENSG00000178149	3	49052921	49059726	2	1	364469	4.5663	2.4822e-06	DALRD3	0.0455657
ENSG00000233276	3	49394609	49396033	1	1	364469	4.9937	2.9619e-07	GPX1	0.00543716
ENSG00000067560	3	49396578	49450431	72	8	364469	5.4498	2.5209e-08	RHOA	0.000462762
ENSG00000145022	3	49449639	49453908	5	2	364469	5.2614	7.1463e-08	TCTA	0.00131185
ENSG00000145020	3	49454211	49460186	8	2	364469	5.1171	1.551e-07	AMT	0.00284717
ENSG00000145029	3	49460379	49466759	7	4	364469	5.7468	4.5464e-09	NICN1	8.34583e-05
ENSG00000173402	3	49506146	49573048	81	9	364469	5.3113	5.4435e-08	DAG1	0.000999263
ENSG00000164061	3	49591922	49708978	129	12	364469	5.527	1.6289e-08	BSN	0.000299017
ENSG00000164062	3	49711435	49721396	6	2	364469	4.9484	3.7419e-07	APEH	0.00686901
ENSG00000173531	3	49721380	49726934	6	3	364469	6.8618	3.4006e-12	MST1	6.24248e-08
ENSG00000164068	3	49726932	49758962	40	6	364469	7.6175	1.2934e-14	RNF123	2.37429e-10
ENSG00000176020	3	49754267	49761349	3	2	364469	5.4394	2.6736e-08	AMIGO3	0.000490793
ENSG00000173540	3	49754277	49761384	3	2	364469	5.4394	2.6736e-08	GMPPB	0.000490793
ENSG00000176095	3	49761727	49823975	74	8	364469	7.1399	4.6702e-13	IP6K1	8.57309e-09
ENSG00000187492	3	49828165	49837268	14	5	364469	7.425	5.6399e-14	CDHR4	1.03532e-09
ENSG00000182179	3	49842640	49851379	6	2	364469	4.7199	1.1798e-06	UBA7	0.0216576
ENSG00000183763	3	49866034	49894007	30	5	364469	7.4753	3.8525e-14	TRAIP	7.07203e-10
ENSG00000164076	3	49895421	49907655	15	3	364469	7.715	6.0507e-15	CAMKV	1.11073e-10
ENSG00000164078	3	49924435	49941299	17	3	364469	7.7285	5.4401e-15	MST1R	9.98639e-11
ENSG00000228008	3	49941278	49954370	11	3	364469	7.964	8.3267e-16	CTD-2330K9.3	1.52853e-11
ENSG00000164077	3	49946302	49967606	20	5	364469	7.6404	1.0825e-14	MON1A	1.98715e-10
ENSG00000004534	3	49977440	50137478	213	14	364469	7.1932	3.1641e-13	RBM6	5.80834e-09
ENSG00000003756	3	50126341	50156454	25	5	364469	7.338	1.0841e-13	RBM5	1.99008e-09
ENSG00000001617	3	50192478	50226508	48	7	364469	5.9482	1.3554e-09	SEMA3F	2.48811e-05
ENSG00000055955	3	52846991	52865495	32	4	364469	4.9189	4.3512e-07	ITIH4	0.0079875
ENSG00000243696	3	52847298	52869745	44	5	364469	4.7965	8.0715e-07	RP5-966M1.6	0.0148169
ENSG00000163935	3	52937588	53080766	225	17	364469	4.7614	9.6113e-07	SFMBT1	0.0176435
ENSG00000272305	3	53003135	53133469	250	18	364469	5.0412	2.3128e-07	RP11-894J14.5	0.00424561
ENSG00000163933	3	53122499	53164478	76	6	364469	5.2663	6.959e-08	RFT1	0.00127746
ENSG00000157388	3	53528683	53847760	617	63	364469	7.7081	6.3859e-15	CACNA1D	1.17226e-10
ENSG00000016391	3	53846362	53880417	79	16	364469	6.5143	3.6525e-11	CHDH	6.70489e-07
ENSG00000163618	3	62384022	62861054	1497	87	364469	5.1347	1.4131e-07	CADPS	0.00259403
ENSG00000175161	3	85008132	86123579	2279	47	364469	4.7371	1.0838e-06	CADM2	0.0198953
ENSG00000184500	3	93591881	93692910	59	13	364469	5.655	7.7935e-09	PROS1	0.000143065
ENSG00000169379	3	93698983	93774512	40	7	364469	5.2743	6.6622e-08	ARL13B	0.00122298
ENSG00000178750	3	93733213	93747454	12	3	364469	4.9816	3.1533e-07	STX19	0.00578851
ENSG00000178694	3	93781760	93847389	38	11	364469	5.7478	4.5199e-09	NSUN3	8.29718e-05
ENSG00000181722	3	114056941	114866118	1146	81	364469	5.0838	1.8499e-07	ZBTB20	0.00339586
ENSG00000196353	3	131252399	132004254	2354	84	364469	9.3043	6.7464e-21	CPNE4	1.23844e-16
ENSG00000073711	3	135684515	135866733	226	17	364469	5.2656	6.988e-08	PPP2R3A	0.00128279
ENSG00000174579	3	135867764	135916083	37	9	364469	7.7126	6.1617e-15	MSL2	1.1311e-10
ENSG00000114054	3	135969148	136056738	89	11	364469	7.8821	1.6098e-15	PCCB	2.95511e-11
ENSG00000118007	3	136055077	136471220	444	22	364469	7.3092	1.3435e-13	STAG1	2.46626e-09
ENSG00000168917	3	136537489	136574734	72	4	364469	5.9681	1.2003e-09	SLC35G2	2.20339e-05
ENSG00000158092	3	136581050	136668665	144	6	364469	5.826	2.8379e-09	NCK1	5.20953e-05
ENSG00000196428	3	150126122	150184218	111	13	364469	5.1965	1.0152e-07	TSC22D2	0.0018636
ENSG00000174891	3	157823644	158263519	1053	17	364469	6.0311	8.1407e-10	RSRC1	1.49439e-05
ENSG00000085276	3	168801287	169381406	1325	97	364469	6.3495	1.0799e-10	MECOM	1.98237e-06
ENSG00000163581	3	170714137	170744539	65	6	364469	6.3434	1.1235e-10	SLC2A2	2.06241e-06
ENSG00000154310	3	170779128	171178197	813	84	364469	5.0609	2.0866e-07	TNIK	0.00383037
ENSG00000163872	3	183415606	183530413	161	12	364469	5.5293	1.6076e-08	YEATS2	0.000295107
ENSG00000180834	3	183533664	183543382	22	4	364469	6.0656	6.5719e-10	MAP6D1	1.2064e-05
ENSG00000145194	3	183967438	184010819	71	12	364469	4.9574	3.5717e-07	ECE2	0.00655657
ENSG00000175182	3	184053714	184064063	19	8	364469	5.0562	2.1386e-07	FAM131A	0.00392583
ENSG00000244405	3	185764097	185828107	82	10	364469	5.7948	3.4205e-09	ETV5	6.27901e-05
ENSG00000058866	3	185823457	186080026	519	78	364469	4.87	5.5795e-07	DGKG	0.0102423
ENSG00000087269	4	2939660	2965112	44	6	364469	5.0811	1.876e-07	NOP14	0.00344377
ENSG00000125388	4	2965335	3042474	201	16	364469	5.4786	2.1435e-08	GRK4	0.000393482
ENSG00000188981	4	3246096	3273465	81	7	364469	5.5456	1.4651e-08	MSANTD1	0.000268948
ENSG00000159788	4	3294755	3441640	250	34	364469	6.4637	5.108e-11	RGS12	9.37676e-07
ENSG00000109758	4	3443614	3451211	29	10	364469	6.6543	1.4234e-11	HGFAC	2.61294e-07
ENSG00000163257	4	17802278	17812381	12	2	364469	6.7523	7.2769e-12	DCAF16	1.33582e-07
ENSG00000109805	4	17812525	17846485	53	7	364469	6.9197	2.2636e-12	NCAPG	4.15529e-08
ENSG00000178177	4	17842822	18023499	343	12	364469	7.5712	1.8484e-14	LCORL	3.39311e-10
ENSG00000185774	4	20730239	21950422	3497	167	364469	5.135	1.411e-07	KCNIP4	0.00259017
ENSG00000109618	4	25121627	25162204	58	10	364469	5.5309	1.5934e-08	SEPSECS	0.0002925
ENSG00000168228	4	25314407	25372005	133	15	364469	6.1659	3.5045e-10	ZCCHC4	6.43321e-06
ENSG00000053900	4	25378835	25420120	131	10	364469	6.5186	3.5488e-11	ANAPC4	6.51453e-07
ENSG00000182223	4	48492269	48496406	10	3	364469	4.9254	4.2089e-07	ZAR1	0.00772628
ENSG00000075539	4	48499378	48782339	274	18	364469	4.6987	1.309e-06	FRYL	0.0240293
ENSG00000109180	4	48807229	48863834	43	6	364469	4.8672	5.6583e-07	OCIAD1	0.0103869
ENSG00000109182	4	48988264	49064098	95	8	364469	5.8845	1.9964e-09	CWH43	3.66479e-05
ENSG00000109184	4	52709166	52783003	69	7	364469	6.1151	4.8243e-10	DCUN1D4	8.85597e-06
ENSG00000188993	4	52859868	52883786	23	7	364469	5.9634	1.2349e-09	LRRC66	2.26691e-05
ENSG00000163069	4	52886872	52904648	18	4	364469	6.1479	3.9261e-10	SGCB	7.20714e-06
ENSG00000163071	4	52917497	52963458	60	8	364469	4.9428	3.8503e-07	SPATA18	0.007068
ENSG00000157404	4	55524085	55606881	151	21	364469	5.5293	1.6078e-08	KIT	0.000295144
ENSG00000138675	4	81187753	81257834	138	17	364469	5.1005	1.6942e-07	FGF5	0.00311004
ENSG00000172493	4	87856154	88062206	317	21	364469	4.5609	2.5468e-06	AFF1	0.0467516
ENSG00000145332	4	88081255	88161466	127	16	364469	4.572	2.4152e-06	KLHL8	0.0443358
ENSG00000163644	4	89178772	89205921	26	5	364469	5.187	1.0685e-07	PPM1K	0.00196145
ENSG00000138696	4	95679119	96079599	981	43	364469	5.1146	1.5722e-07	BMPR1B	0.00288609
ENSG00000182168	4	96083655	96470357	1010	96	364469	5.7599	4.2075e-09	UNC5C	7.72371e-05
ENSG00000109323	4	103552660	103682151	166	12	364469	5.9583	1.2743e-09	MANBA	2.33923e-05
ENSG00000109332	4	103715540	103790053	119	6	364469	6.1094	5e-10	UBE2D3	9.1785e-06
ENSG00000145354	4	103790135	103810399	28	4	364469	7.29	1.5499e-13	CISD2	2.84515e-09
ENSG00000164037	4	103806205	103940896	195	8	364469	6.1094	5e-10	SLC9B1	9.1785e-06
ENSG00000164038	4	103941025	104006986	60	16	364469	7.4753	3.8525e-14	SLC9B2	7.07203e-10
ENSG00000138778	4	104026963	104119566	134	9	364469	5.2935	6.0004e-08	CENPE	0.00110149
ENSG00000138792	4	111286889	111486441	418	40	364469	6.8295	4.2617e-12	ENPEP	7.8232e-08
ENSG00000196782	4	140637907	141075338	901	95	364469	5.8455	2.5246e-09	MAML3	4.63441e-05
ENSG00000109452	4	142944313	143768585	1814	76	364469	6.6714	1.2669e-11	INPP4B	2.32565e-07
ENSG00000170185	4	144106070	144144983	66	6	364469	6.5525	2.8283e-11	USP38	5.19191e-07
ENSG00000164116	4	156587863	156653501	160	24	364469	5.5411	1.5028e-08	GUCY1A3	0.000275869
ENSG00000174473	4	172733405	173962710	2305	90	364469	5.1595	1.2379e-07	GALNTL6	0.00227241
ENSG00000113389	5	32689176	32791819	218	29	364469	7.1041	6.0535e-13	NPR3	1.11124e-08
ENSG00000181495	5	32788945	32791819	3	1	364469	5.5099	1.7948e-08	AC026703.1	0.000329471
ENSG00000177453	5	43192173	43280952	142	24	364469	4.687	1.3864e-06	NIM1K	0.0254501
ENSG00000225940	5	55807394	55902059	334	48	364469	8.2976	5.3121e-17	AC022431.2	9.75142e-13
ENSG00000069020	5	65892176	66465423	1209	73	364469	4.6811	1.4265e-06	MAST4	0.0261863
ENSG00000176928	5	74323289	74326724	11	3	364469	4.757	9.8235e-07	GCNT4	0.018033
ENSG00000145700	5	74364100	74532703	336	13	364469	5.5911	1.1282e-08	ANKRD31	0.000207104
ENSG00000113163	5	74664311	74807963	199	18	364469	5.3501	4.3948e-08	COL4A3BP	0.000806753
ENSG00000122008	5	74807581	74896969	109	13	364469	5.342	4.5968e-08	POLK	0.000843835
ENSG00000189045	5	74907284	74967671	123	15	364469	5.1801	1.1089e-07	ANKDD1B	0.00203561
ENSG00000113231	5	76506274	76725632	498	39	364469	4.6325	1.8067e-06	PDE8B	0.0331656
ENSG00000145685	5	77781038	78065844	514	46	364469	5.4982	1.9181e-08	LHFPL2	0.000352106
ENSG00000145687	5	80708840	81047616	539	29	364469	4.9912	3.0007e-07	SSBP2	0.00550838
ENSG00000164180	5	87485450	87565293	100	15	364469	6.2513	2.0355e-10	TMEM161B	3.73657e-06
ENSG00000081189	5	88013975	88199922	251	24	364469	5.1462	1.3294e-07	MEF2C	0.00244038
ENSG00000153113	5	95860971	96115299	700	64	364469	5.0634	2.0597e-07	CAST	0.00378099
ENSG00000184349	5	106712590	107006596	608	79	364469	4.779	8.809e-07	EFNA5	0.0161707
ENSG00000145743	5	107194736	107717799	989	41	364469	7.153	4.2437e-13	FBXL17	7.79016e-09
ENSG00000134982	5	112043195	112181936	255	17	364469	5.3511	4.3699e-08	APC	0.000802183
ENSG00000258864	5	112162910	112203279	89	11	364469	5.3065	5.5878e-08	CTC-554D6.1	0.00102575
ENSG00000272869	5	112196885	112228776	78	8	364469	5.1466	1.3264e-07	CTC-487M23.8	0.00243487
ENSG00000153037	5	112196919	112205485	22	5	364469	5.1153	1.5665e-07	SRP19	0.00287562
ENSG00000129625	5	112212084	112258236	117	10	364469	5.1962	1.0169e-07	REEP5	0.00186672
ENSG00000212643	5	112227313	112228791	1	1	364469	5.1462	1.3288e-07	ZRSR1	0.00243928
ENSG00000171444	5	112357796	112824527	1483	54	364469	6.3919	8.1896e-11	MCC	1.50336e-06
ENSG00000072682	5	131527531	131631008	214	19	364469	4.7487	1.0235e-06	P4HA2	0.0187884
ENSG00000131435	5	131593364	131609147	38	6	364469	4.8561	5.985e-07	PDLIM4	0.0109867
ENSG00000197208	5	131630136	131679899	102	8	364469	5.2625	7.1069e-08	SLC22A4	0.00130461
ENSG00000197375	5	131705444	131731306	69	7	364469	5.3975	3.3782e-08	SLC22A5	0.000620136
ENSG00000197536	5	131746328	131811736	157	16	364469	4.8745	5.4556e-07	C5orf56	0.0100148
ENSG00000170606	5	132387654	132442141	78	6	364469	5.6223	9.4215e-09	HSPA4	0.00017295
ENSG00000152377	5	136310987	136934068	1260	75	364469	4.5643	2.5061e-06	SPOCK1	0.0460045
ENSG00000164330	5	158122928	158526769	612	47	364469	6.7131	9.5235e-12	EBF1	1.74823e-07
ENSG00000145934	5	166711804	167691162	1791	169	364469	4.8469	6.2688e-07	TENM2	0.0115076
ENSG00000204764	5	170288874	170727019	644	16	364469	4.7244	1.1538e-06	RANBP17	0.0211803
ENSG00000213347	5	176728462	176739758	17	7	364469	5.745	4.5958e-09	MXD3	8.43651e-05
ENSG00000169230	5	176730775	176733960	8	4	364469	5.0956	1.7381e-07	PRELID1	0.00319063
ENSG00000169223	5	176758563	176778853	22	3	364469	4.6994	1.3048e-06	LMAN2	0.0239522
ENSG00000112137	6	12717893	13288645	1105	53	364469	4.5508	2.672e-06	PHACTR1	0.0490499
ENSG00000008083	6	15246527	15522252	536	42	364469	4.8389	6.5272e-07	JARID2	0.011982
ENSG00000112242	6	20402398	20493941	152	27	364469	5.0919	1.7724e-07	E2F3	0.00325359
ENSG00000145996	6	20534688	21232635	1713	74	364469	6.3156	1.3453e-10	CDKAL1	2.46957e-06
ENSG00000064999	6	34857042	35059179	132	16	364469	5.3551	4.2755e-08	ANKS1A	0.000784854
ENSG00000183826	6	38136227	38607924	862	54	364469	5.4358	2.7282e-08	BTBD9	0.000500816
ENSG00000156564	6	40359325	40555204	656	51	364469	4.6139	1.9761e-06	LRFN2	0.0362753
ENSG00000137204	6	43263432	43273276	8	3	364469	4.6805	1.4309e-06	SLC22A7	0.026267
ENSG00000146215	6	43267448	43276535	6	2	364469	6.4345	6.1945e-11	CRIP3	1.13712e-06
ENSG00000171467	6	43274872	43337216	59	10	364469	5.5012	1.8861e-08	ZNF318	0.000346231
ENSG00000124574	6	43395104	43418168	32	8	364469	4.7562	9.8621e-07	ABCC10	0.0181039
ENSG00000008196	6	50786436	50815326	55	10	364469	7.707	6.4393e-15	TFAP2B	1.18206e-10
ENSG00000170927	6	51480098	51952423	1220	49	364469	5.2321	8.3815e-08	PKHD1	0.00153859
ENSG00000146147	6	53794780	54131078	600	38	364469	5.0294	2.4605e-07	MLIP	0.00451674
ENSG00000135298	6	69345259	70099403	1746	66	364469	4.8211	7.1387e-07	BAI3	0.0131045
ENSG00000146243	6	79577189	79656157	115	13	364469	6.3658	9.7154e-11	IRAK1BP1	1.78346e-06
ENSG00000146247	6	79645584	79787953	201	19	364469	6.242	2.1596e-10	PHIP	3.96438e-06
ENSG00000271793	6	86267696	86324952	58	14	364469	4.6685	1.5173e-06	RP11-321N4.5	0.0278531
ENSG00000135316	6	86318053	86353510	42	9	364469	4.5834	2.2869e-06	SYNCRIP	0.0419806
ENSG00000014123	6	96969471	97003152	36	7	364469	5.319	5.217e-08	UFL1	0.000957685
ENSG00000112214	6	97010424	97064512	110	10	364469	5.6865	6.483e-09	FHL5	0.000119008
ENSG00000135547	6	126068810	126082415	20	2	364469	5.5066	1.8291e-08	HEY2	0.000335768
ENSG00000196569	6	129204342	129837714	1283	60	364469	5.3796	3.7334e-08	LAMA2	0.00068534
ENSG00000010818	6	143072604	143266338	369	38	364469	5.2487	7.6593e-08	HIVEP2	0.00140602
ENSG00000185345	6	161768452	163148803	4094	229	364469	5.9057	1.7557e-09	PARK2	3.22294e-05
ENSG00000112530	6	163148164	163736524	1429	105	364469	5.2842	6.3144e-08	PACRG	0.00115913
ENSG00000112541	6	165740776	166400091	2061	174	364469	5.7391	4.7597e-09	PDE10A	8.73738e-05
ENSG00000176349	7	1878222	1889567	57	7	364469	4.9056	4.6569e-07	AC110781.3	0.00854867
ENSG00000106392	7	7196565	7288282	255	17	364469	7.6838	7.7233e-15	C1GALT1	1.41777e-10
ENSG00000106460	7	12250867	12282993	163	8	364469	4.5539	2.633e-06	TMEM106B	0.048334
ENSG00000106546	7	17338246	17385776	34	8	364469	5.1219	1.5126e-07	AHR	0.00277668
ENSG00000086300	7	26331541	26413949	194	25	364469	5.5833	1.1797e-08	SNX10	0.000216558
ENSG00000106536	7	39017598	39532694	1168	56	364469	6.521	3.4928e-11	POU6F2	6.41173e-07
ENSG00000158321	7	69063905	70258054	1893	75	364469	6.491	4.2641e-11	AUTS2	7.82761e-07
ENSG00000183166	7	71244476	71912136	1482	59	364469	5.413	3.0982e-08	CALN1	0.000568737
ENSG00000009954	7	72854728	72936608	82	10	364469	6.1094	5e-10	BAZ1B	9.1785e-06
ENSG00000106638	7	72983262	72993121	20	6	364469	7.9057	1.3323e-15	TBL2	2.4457e-11
ENSG00000009950	7	73007524	73038873	59	9	364469	6.1094	5e-10	MLXIPL	9.1785e-06
ENSG00000077809	7	74071994	74175026	66	10	364469	7.6691	8.6597e-15	GTF2I	1.58966e-10
ENSG00000174374	7	74441226	74490064	10	3	364469	5.9903	1.0475e-09	WBSCR16	1.9229e-05
ENSG00000135213	7	75046066	75115548	65	11	364469	7.287	1.5843e-13	POM121C	2.9083e-09
ENSG00000127946	7	75162621	75368280	530	46	364469	4.6302	1.8264e-06	HIP1	0.0335272
ENSG00000241685	7	98923521	98985787	102	12	364469	5.4488	2.5357e-08	ARPC1A	0.000465478
ENSG00000130429	7	98971872	98992424	37	6	364469	5.4752	2.1849e-08	ARPC1B	0.000401082
ENSG00000106244	7	98989671	99006452	17	4	364469	5.3782	3.7619e-08	PDAP1	0.000690572
ENSG00000106245	7	99006264	99017239	20	5	364469	5.0822	1.8656e-07	BUD31	0.00342468
ENSG00000106246	7	99014362	99063787	78	10	364469	6.7326	8.3306e-12	PTCD1	1.52925e-07
ENSG00000248919	7	99017372	99063820	69	8	364469	6.659	1.3781e-11	ATP5J2-PTCD1	2.52978e-07
ENSG00000160917	7	99036545	99054994	33	5	364469	5.7757	3.8328e-09	CPSF4	7.03587e-05
ENSG00000241468	7	99046098	99063954	31	5	364469	6.1495	3.8874e-10	ATP5J2	7.1361e-06
ENSG00000198556	7	99070464	99101273	32	9	364469	6.3913	8.2219e-11	ZNF789	1.50929e-06
ENSG00000196652	7	99102274	99132323	33	7	364469	7.0806	7.1787e-13	ZKSCAN5	1.31779e-08
ENSG00000221909	7	99143931	99156159	8	2	364469	5.4775	2.1573e-08	FAM200A	0.000396016
ENSG00000197343	7	99156029	99174076	25	8	364469	6.8848	2.8942e-12	ZNF655	5.31288e-08
ENSG00000272647	7	99156291	99205433	65	10	364469	6.9257	2.1694e-12	GS1-259H13.10	3.98237e-08
ENSG00000135272	7	114562209	114659256	114	22	364469	5.1051	1.6532e-07	MDFIC	0.00303478
ENSG00000105976	7	116312444	116438440	162	26	364469	4.7352	1.094e-06	MET	0.0200826
ENSG00000198898	7	116451124	116562103	144	15	364469	5.7843	3.6406e-09	CAPZA2	6.68305e-05
ENSG00000128510	7	129932974	129964020	79	11	364469	4.7482	1.0264e-06	CPA4	0.0188416
ENSG00000091704	7	130020180	130027955	15	4	364469	5.1118	1.5952e-07	CPA1	0.00292831
ENSG00000128585	7	130794855	131181395	774	73	364469	6.7732	6.2988e-12	MKLN1	1.15627e-07
ENSG00000128567	7	131185021	131242976	143	29	364469	5.8544	2.3939e-09	PODXL	4.39448e-05
ENSG00000131558	7	132937829	133751342	1104	29	364469	5.3897	3.5282e-08	EXOC4	0.000647672
ENSG00000164867	7	150688083	150711676	43	10	364469	6.3573	1.0264e-10	NOS3	1.88416e-06
ENSG00000183117	8	2792875	4852494	12372	521	364469	4.616	1.9559e-06	CSMD1	0.0359045
ENSG00000147316	8	6264113	6501144	993	78	364469	4.7474	1.0301e-06	MCPH1	0.0189095
ENSG00000147324	8	8640864	8751155	382	25	364469	6.4792	4.6112e-11	MFHAS1	8.46478e-07
ENSG00000104626	8	8859657	8974256	350	23	364469	5.8727	2.1437e-09	ERI1	3.93519e-05
ENSG00000173273	8	9413424	9639856	631	16	364469	5.5575	1.3687e-08	TNKS	0.000251252
ENSG00000175806	8	9911778	10286401	1316	59	364469	8.9846	1.2987e-19	MSRA	2.38402e-15
ENSG00000183638	8	10463859	10569697	256	33	364469	7.0166	1.1365e-12	RP1L1	2.08627e-08
ENSG00000171060	8	10530147	10558103	31	11	364469	5.584	1.1755e-08	C8orf74	0.000215787
ENSG00000171056	8	10581278	10697357	489	22	364469	6.8367	4.0514e-12	SOX7	7.43715e-08
ENSG00000258724	8	10582909	10697357	484	21	364469	6.7288	8.555e-12	SOX7	1.57044e-07
ENSG00000254093	8	10622473	10697394	353	18	364469	6.6696	1.2826e-11	PINX1	2.35447e-07
ENSG00000171044	8	10753555	11058875	830	33	364469	7.6376	1.1069e-14	XKR6	2.03194e-10
ENSG00000215346	8	10983980	10987745	9	2	364469	5.6481	8.1132e-09	AF131215.5	0.000148934
ENSG00000104643	8	11141925	11185646	86	8	364469	4.9583	3.5549e-07	MTMR9	0.00652573
ENSG00000184608	8	11225911	11296167	246	21	364469	5.5586	1.3599e-08	C8orf12	0.000249637
ENSG00000136573	8	11351510	11422113	209	21	364469	5.8199	2.9448e-09	BLK	5.40577e-05
ENSG00000136574	8	11534468	11617511	212	32	364469	5.871	2.1663e-09	GATA4	3.97668e-05
ENSG00000205882	8	11850692	11853821	13	4	364469	4.7714	9.1483e-07	DEFB134	0.0167935
ENSG00000185053	8	13947373	15095848	4823	159	364469	5.4539	2.4638e-08	SGCZ	0.00045228
ENSG00000175445	8	19759228	19824769	114	19	364469	6.1094	5e-10	LPL	9.1785e-06
ENSG00000221818	8	25699246	25902913	458	66	364469	6.2961	1.5264e-10	EBF2	2.80201e-06
ENSG00000172733	8	30853321	30891231	42	9	364469	7.5356	2.4314e-14	PURG	4.46332e-10
ENSG00000165392	8	30891317	31031285	226	23	364469	5.5733	1.2495e-08	WRN	0.000229371
ENSG00000215114	8	59323823	59364060	64	9	364469	5.488	2.032e-08	UBXN2B	0.000373014
ENSG00000137575	8	59465483	59495419	35	2	364469	4.8125	7.4541e-07	SDCBP	0.0136835
ENSG00000182674	8	73449626	73850584	973	58	364469	4.5632	2.5187e-06	KCNB2	0.0462358
ENSG00000164749	8	76320149	76479078	466	30	364469	4.7563	9.8584e-07	HNF4G	0.0180971
ENSG00000205189	8	81397854	81438500	62	10	364469	6.5344	3.194e-11	ZBTB10	5.86323e-07
ENSG00000164941	8	95825539	95893974	163	17	364469	5.1228	1.5051e-07	INTS8	0.00276291
ENSG00000175305	8	95891998	95908906	34	9	364469	4.7574	9.8073e-07	CCNE2	0.0180033
ENSG00000156170	8	95907995	96128683	509	25	364469	6.276	1.7373e-10	NDUFAF6	3.18916e-06
ENSG00000104490	8	102698771	103137135	937	63	364469	6.8028	5.1292e-12	NCALD	9.41567e-08
ENSG00000253350	8	105602961	106431488	1769	101	364469	4.6498	1.6615e-06	RP11-127H5.1	0.0305002
ENSG00000174417	8	110098850	110131813	79	12	364469	5.5856	1.1643e-08	TRHR	0.000213731
ENSG00000104447	8	116420724	116821899	420	19	364469	6.8926	2.7396e-12	TRPS1	5.02908e-08
ENSG00000173334	8	126442563	126450647	17	7	364469	6.0703	6.3831e-10	TRIB1	1.17175e-05
ENSG00000153707	9	8314246	10612723	7821	413	364469	4.6771	1.455e-06	PTPRD	0.0267094
ENSG00000164946	9	14734664	14910993	596	73	364469	6.4658	5.0394e-11	FREM1	9.25083e-07
ENSG00000164989	9	15552895	16061661	1073	14	364469	6.5115	3.7204e-11	CCDC171	6.82954e-07
ENSG00000174482	9	27948076	28670283	2001	151	364469	6.0692	6.4293e-10	LINGO2	1.18023e-05
ENSG00000010438	9	33750515	33799230	93	15	364469	4.7509	1.0127e-06	PRSS3	0.0185901
ENSG00000186638	9	34252379	34329198	117	12	364469	4.7966	8.0681e-07	KIF24	0.0148106
ENSG00000164970	9	34398182	34458568	127	16	364469	5.2772	6.5575e-08	FAM219A	0.00120376
ENSG00000122735	9	34457412	34520982	91	12	364469	5.4917	1.9907e-08	DNAI1	0.000365433
ENSG00000168913	9	34521038	34523039	3	2	364469	4.7958	8.1018e-07	ENHO	0.0148725
ENSG00000122756	9	34551430	34590121	93	14	364469	5.107	1.6365e-07	CNTFR	0.00300412
ENSG00000213930	9	34638130	34651032	15	5	364469	4.9825	3.1379e-07	GALT	0.00576024
ENSG00000137070	9	34650699	34661889	11	4	364469	4.6336	1.7966e-06	IL11RA	0.0329802
ENSG00000172724	9	34689564	34691274	3	1	364469	4.6017	2.0957e-06	CCL19	0.0384708
ENSG00000147905	9	37120536	37358146	242	19	364469	6.0243	8.4901e-10	ZCCHC7	1.55853e-05
ENSG00000083067	9	73143979	74061820	2260	100	364469	5.248	7.6878e-08	TRPM3	0.00141125
ENSG00000136891	9	103064359	103115221	74	7	364469	4.8459	6.3022e-07	TEX10	0.0115689
ENSG00000165124	9	113127531	113342160	661	56	364469	5.0519	2.1872e-07	SVEP1	0.00401504
ENSG00000056586	9	125606835	125667620	72	9	364469	4.8911	5.013e-07	RC3H2	0.00920236
ENSG00000186130	9	125670335	125675609	10	4	364469	5.0205	2.5775e-07	ZBTB6	0.00473152
ENSG00000171448	9	125677845	125693779	26	7	364469	4.7501	1.0167e-06	ZBTB26	0.0186636
ENSG00000011454	9	125703112	125867145	187	18	364469	4.6565	1.6082e-06	RABGAP1	0.0295217
ENSG00000148204	9	126118449	126142603	61	11	364469	5.2981	5.8519e-08	CRB2	0.00107423
ENSG00000119522	9	126141933	126692431	1081	45	364469	4.671	1.4988e-06	DENND1A	0.0275135
ENSG00000165219	9	128024073	128129486	98	8	364469	4.6871	1.3853e-06	GAPVD1	0.02543
ENSG00000175854	9	131037658	131051269	13	2	364469	4.7476	1.0294e-06	SWI5	0.0188967
ENSG00000130720	9	133777825	133814673	113	17	364469	4.8952	4.9095e-07	FIBCD1	0.00901237
ENSG00000165995	10	18429606	18830798	1208	99	364469	6.0052	9.5543e-10	CACNB2	1.75388e-05
ENSG00000204682	10	21781587	21786191	6	2	364469	5.904	1.7737e-09	CASC10	3.25598e-05
ENSG00000180592	10	21802407	21814611	7	2	364469	5.6805	6.7142e-09	SKIDA1	0.000123253
ENSG00000078403	10	21823094	22032559	124	20	364469	6.1094	5e-10	MLLT10	9.1785e-06
ENSG00000136770	10	22045466	22292698	275	15	364469	6.0154	8.971e-10	DNAJC1	1.64681e-05
ENSG00000150275	10	55562531	57387702	4940	180	364469	4.6615	1.5696e-06	PCDH15	0.0288131
ENSG00000183346	10	63422719	63526524	314	20	364469	6.6572	1.3956e-11	C10orf107	2.5619e-07
ENSG00000181915	10	64564516	64568238	7	2	364469	5.5567	1.375e-08	ADO	0.000252409
ENSG00000148572	10	64893050	64914783	34	7	364469	7.65	1.0048e-14	NRBF2	1.84451e-10
ENSG00000171988	10	64926981	65225722	460	22	364469	7.8226	2.588e-15	JMJD1C	4.75079e-11
ENSG00000165476	10	65281123	65384883	189	17	364469	7.5209	2.72e-14	REEP3	4.9931e-10
ENSG00000035403	10	75757872	75879918	152	20	364469	4.6865	1.3896e-06	VCL	0.0255089
ENSG00000156110	10	75910960	76469061	688	25	364469	5.249	7.6462e-08	ADK	0.00140361
ENSG00000108175	10	80828792	81076276	642	86	364469	5.3698	3.941e-08	ZMIZ1	0.000723449
ENSG00000182771	10	87359312	88126250	1857	121	364469	7.2949	1.4947e-13	GRID1	2.74382e-09
ENSG00000138193	10	95753746	96092580	492	47	364469	6.8371	4.0413e-12	PLCE1	7.41861e-08
ENSG00000173145	10	96075004	96122716	80	8	364469	5.1816	1.0998e-07	NOC3L	0.0020189
ENSG00000095637	10	97071528	97321171	670	56	364469	4.5747	2.3848e-06	SORBS1	0.0437778
ENSG00000095713	10	99624757	99790585	265	33	364469	5.9412	1.415e-09	CRTAC1	2.59752e-05
ENSG00000166024	10	99894387	100004654	143	13	364469	5.1777	1.1233e-07	R3HCC1L	0.00206204
ENSG00000138131	10	100007447	100028007	41	5	364469	5.295	5.9504e-08	LOXL4	0.00109231
ENSG00000095627	10	115939029	115992063	108	10	364469	4.9584	3.5545e-07	TDRD1	0.006525
ENSG00000165816	10	115999018	116051272	115	19	364469	4.738	1.0792e-06	VWA2	0.0198109
ENSG00000188316	10	118609023	118671299	63	11	364469	4.5693	2.4465e-06	ENO4	0.0449104
ENSG00000175029	10	126676421	126849739	576	58	364469	5.8181	2.9765e-09	CTBP2	5.46396e-05
ENSG00000188385	10	133918175	133998313	288	35	364469	5.8338	2.7082e-09	JAKMIP3	4.97144e-05
ENSG00000165752	10	134020996	134145351	420	44	364469	5.2981	5.8517e-08	STK32C	0.0010742
ENSG00000148814	10	134145614	134195010	156	16	364469	4.8915	5.0041e-07	LRRC27	0.00918603
ENSG00000130592	11	1874200	1913497	150	25	364469	7.3622	9.0483e-14	LSP1	1.661e-09
ENSG00000130595	11	1940792	1959936	52	12	364469	6.1251	4.5323e-10	TNNT3	8.31994e-06
ENSG00000166436	11	8633584	8693413	111	11	364469	5.5422	1.4934e-08	TRIM66	0.000274143
ENSG00000133812	11	9800214	10315754	1326	35	364469	5.0338	2.404e-07	SBF2	0.00441302
ENSG00000133794	11	13298199	13408813	231	32	364469	7.296	1.4821e-13	ARNTL	2.72069e-09
ENSG00000110693	11	15987995	16761138	1053	46	364469	6.5948	2.1292e-11	SOX6	3.90857e-07
ENSG00000148943	11	27516123	27528320	12	4	364469	5.2179	9.0495e-08	LIN7C	0.00166122
ENSG00000176697	11	27676440	27743605	74	10	364469	7.3037	1.4e-13	BDNF	2.56998e-09
ENSG00000152219	11	30344598	30359774	30	6	364469	5.46	2.3804e-08	ARL14EP	0.00043697
ENSG00000066382	11	30406040	30608419	421	34	364469	6.3317	1.2127e-10	MPPED2	2.22615e-06
ENSG00000149084	11	43577986	43878167	485	23	364469	7.9716	7.8289e-16	HSD17B12	1.43715e-11
ENSG00000157613	11	46299212	46342972	65	12	364469	5.952	1.3244e-09	CREB3L1	2.4312e-05
ENSG00000149091	11	46354455	46402104	44	9	364469	4.8928	4.9707e-07	DGKZ	0.00912471
ENSG00000110492	11	46402306	46405375	3	1	364469	4.7847	8.5639e-07	MDK	0.0157208
ENSG00000175224	11	46638826	46696368	40	5	364469	4.5471	2.7197e-06	ATG13	0.0499255
ENSG00000175220	11	46698630	46722165	17	6	364469	7.3153	1.284e-13	ARHGAP1	2.35704e-09
ENSG00000175213	11	46722368	46727462	4	1	364469	5.4683	2.2715e-08	ZNF408	0.000416979
ENSG00000180210	11	46740730	46761056	36	6	364469	6.7784	6.076e-12	F2	1.11537e-07
ENSG00000175216	11	46764598	46867847	110	12	364469	6.6319	1.6574e-11	CKAP5	3.04249e-07
ENSG00000134569	11	46878419	46940193	69	8	364469	6.9492	1.8365e-12	LRP4	3.37126e-08
ENSG00000149179	11	46958240	47185936	227	19	364469	5.1007	1.692e-07	C11orf49	0.003106
ENSG00000165912	11	47199076	47207994	14	4	364469	4.7948	8.1413e-07	PACSIN3	0.014945
ENSG00000134574	11	47236493	47260767	46	7	364469	6.1094	5e-10	DDB2	9.1785e-06
ENSG00000134575	11	47260853	47270457	23	4	364469	7.7481	4.6629e-15	ACP2	8.55969e-11
ENSG00000025434	11	47269851	47290396	38	5	364469	7.8298	2.4425e-15	NR1H3	4.4837e-11
ENSG00000110514	11	47290712	47351582	98	10	364469	6.1094	5e-10	MADD	9.1785e-06
ENSG00000134571	11	47352957	47374253	32	9	364469	7.9726	7.7716e-16	MYBPC3	1.42663e-11
ENSG00000066336	11	47376411	47400127	47	5	364469	4.99	3.0189e-07	SPI1	0.00554179
ENSG00000165915	11	47428683	47438047	18	4	364469	6.1031	5.2018e-10	SLC39A13	9.54894e-06
ENSG00000165916	11	47440320	47447993	11	3	364469	7.956	8.8818e-16	PSMC3	1.63043e-11
ENSG00000165917	11	47459308	47470730	31	5	364469	7.5865	1.6431e-14	RAPSN	3.01624e-10
ENSG00000149187	11	47487496	47587121	76	14	364469	7.4981	3.2363e-14	CELF1	5.94088e-10
ENSG00000213619	11	47586888	47606114	11	4	364469	7.7677	3.9968e-15	NDUFS3	7.33693e-11
ENSG00000110536	11	47586982	47595013	4	2	364469	6.2186	2.5073e-10	PTPMT1	4.60265e-06
ENSG00000231880	11	47599277	47599823	1	1	364469	4.6805	1.4309e-06	KBTBD4	0.026267
ENSG00000196666	11	47608198	47610746	2	1	364469	5.3938	3.4493e-08	FAM180B	0.000633188
ENSG00000172247	11	47611216	47616211	3	2	364469	6.4383	6.0404e-11	C1QTNF4	1.10884e-06
ENSG00000109919	11	47638867	47664175	19	7	364469	7.8659	1.8319e-15	MTCH2	3.36282e-11
ENSG00000165923	11	47681143	47736941	69	8	364469	5.8759	2.103e-09	AGBL2	3.86048e-05
ENSG00000109920	11	47738072	47788995	59	8	364469	5.7387	4.77e-09	FNBP4	8.75629e-05
ENSG00000030066	11	47799639	47870107	90	9	364469	6.1215	4.6342e-10	NUP160	8.507e-06
ENSG00000149177	11	48002113	48189670	286	18	364469	7.1748	3.6199e-13	PTPRJ	6.64505e-09
ENSG00000175619	11	48238344	48239314	3	2	364469	6.5143	3.6524e-11	OR4B1	6.70471e-07
ENSG00000176567	11	48285413	48286330	5	2	364469	5.6075	1.0262e-08	OR4X1	0.00018838
ENSG00000176540	11	48387037	48388017	1	1	364469	7.1175	5.4956e-13	OR4C5	1.00883e-08
ENSG00000182053	11	49050504	49059579	16	3	364469	5.3866	3.5904e-08	TRIM49B	0.00065909
ENSG00000214891	11	49075266	49080664	12	4	364469	6.0592	6.8415e-10	TRIM64C	1.25589e-05
ENSG00000221954	11	50003009	50004071	2	1	364469	4.5881	2.2364e-06	OR4C12	0.0410536
ENSG00000198877	11	55540914	55541858	1	1	364469	5.4538	2.4647e-08	OR5D13	0.000452445
ENSG00000167822	11	55904247	55905194	5	2	364469	5.0463	2.2521e-07	OR8J3	0.00413418
ENSG00000174957	11	55944094	55945032	1	1	364469	5.1281	1.4635e-07	OR5J2	0.00268655
ENSG00000181718	11	55999490	56000737	9	4	364469	4.7809	8.7251e-07	OR5T2	0.0160167
ENSG00000149115	11	57067112	57092426	56	8	364469	6.179	3.2256e-10	TNKS1BP1	5.92123e-06
ENSG00000109991	11	57105848	57138073	82	11	364469	5.0283	2.4744e-07	P2RX3	0.00454226
ENSG00000172769	11	58169937	58170882	7	1	364469	4.5941	2.1732e-06	OR5B3	0.0398934
ENSG00000186660	11	58346584	58388515	55	9	364469	4.8004	7.9158e-07	ZFP91	0.014531
ENSG00000255073	11	58346645	58392112	58	9	364469	4.726	1.1449e-06	ZFP91-CNTF	0.0210169
ENSG00000204950	11	61276272	61278482	5	1	364469	5.8066	3.1887e-09	LRRC10B	5.8535e-05
ENSG00000124920	11	61520114	61555990	54	11	364469	4.7028	1.2833e-06	MYRF	0.0235575
ENSG00000134825	11	61535973	61560274	30	6	364469	6.3429	1.1277e-10	TMEM258	2.07012e-06
ENSG00000168496	11	61560109	61564716	2	1	364469	4.9514	3.6831e-07	FEN1	0.00676107
ENSG00000134824	11	61560452	61634826	136	15	364469	6.4087	7.3369e-11	FADS2	1.34683e-06
ENSG00000149485	11	61567099	61596790	28	4	364469	6.8391	3.9839e-12	FADS1	7.31325e-08
ENSG00000221968	11	61640991	61659523	29	4	364469	4.7523	1.0054e-06	FADS3	0.0184561
ENSG00000149782	11	64018995	64036622	20	7	364469	4.9351	4.0052e-07	PLCB3	0.00735235
ENSG00000182450	11	64058774	64067503	5	1	364469	4.759	9.7259e-07	KCNK4	0.0178538
ENSG00000168060	11	64812290	64826021	11	4	364469	5.0779	1.9082e-07	NAALADL1	0.00350288
ENSG00000197136	11	65383244	65404910	22	7	364469	5.4938	1.9669e-08	PCNXL3	0.000361064
ENSG00000173039	11	65421067	65430565	11	4	364469	5.5473	1.4505e-08	RELA	0.000266268
ENSG00000172977	11	65479467	65487075	21	5	364469	5.9257	1.5546e-09	KAT5	2.85378e-05
ENSG00000172922	11	65482367	65488418	13	4	364469	5.2642	7.0405e-08	RNASEH2C	0.00129242
ENSG00000172818	11	65554493	65564690	19	5	364469	5.6997	6.0016e-09	OVOL1	0.000110171
ENSG00000172757	11	65590493	65629497	56	11	364469	5.2523	7.5119e-08	CFL1	0.00137896
ENSG00000172803	11	65601112	65624367	22	7	364469	5.7983	3.3487e-09	SNX32	6.14721e-05
ENSG00000172638	11	65633912	65641063	11	2	364469	4.7513	1.0105e-06	EFEMP2	0.0185497
ENSG00000172543	11	65647280	65651212	7	3	364469	6.1577	3.6916e-10	CTSW	6.77667e-06
ENSG00000172500	11	65651212	65656010	6	1	364469	5.7719	3.919e-09	FIBP	7.19411e-05
ENSG00000175592	11	65659520	65668044	16	4	364469	6.4622	5.1596e-11	FOSL1	9.47148e-07
ENSG00000173992	11	66360292	66373490	9	4	364469	5.0886	1.804e-07	CCS	0.0033116
ENSG00000239306	11	66384053	66394818	5	2	364469	4.9433	3.8405e-07	RBM14	0.00705001
ENSG00000248643	11	66384097	66413940	18	5	364469	5.0112	2.7042e-07	RBM14-RBM4	0.0049641
ENSG00000173933	11	66384097	66434153	27	6	364469	5.2646	7.0228e-08	RBM4	0.00128918
ENSG00000173914	11	66432469	66445392	8	3	364469	5.1949	1.0239e-07	RBM4B	0.00187957
ENSG00000173898	11	66452719	66496697	23	9	364469	4.9288	4.1369e-07	SPTBN2	0.00759411
ENSG00000182704	11	76493295	76509198	41	7	364469	5.6119	1.0006e-08	TSKU	0.00018368
ENSG00000118369	11	77899858	77925757	34	7	364469	4.7863	8.494e-07	USP35	0.0155924
ENSG00000033327	11	77926343	78129394	277	4	364469	4.8941	4.9367e-07	GAB2	0.0090623
ENSG00000137513	11	78147007	78285919	273	5	364469	5.0632	2.0619e-07	NARS2	0.00378503
ENSG00000150672	11	83166055	85338966	4777	161	364469	6.4379	6.0565e-11	DLG2	1.11179e-06
ENSG00000165323	11	92085262	92629618	943	40	364469	4.7186	1.1875e-06	FAT3	0.0217989
ENSG00000165895	11	100558384	100862668	1081	48	364469	5.9052	1.7607e-09	ARHGAP42	3.23212e-05
ENSG00000137692	11	102932805	102962944	38	6	364469	5.1901	1.0508e-07	DCUN1D5	0.00192895
ENSG00000187240	11	102980160	103350591	1391	28	364469	4.7484	1.0253e-06	DYNC2H1	0.0188214
ENSG00000152404	11	107197071	107328572	363	21	364469	5.6019	1.0602e-08	CWF19L2	0.000194621
ENSG00000204381	11	111411005	111432264	19	4	364469	4.5602	2.555e-06	LAYN	0.0469021
ENSG00000170145	11	111473115	111601577	116	5	364469	4.7889	8.3861e-07	SIK2	0.0153944
ENSG00000149292	11	113185251	113254266	114	14	364469	5.2096	9.4644e-08	TTC12	0.00173738
ENSG00000170209	11	113258513	113271140	35	6	364469	5.3687	3.9644e-08	ANKK1	0.000727745
ENSG00000149295	11	113280318	113346413	148	20	364469	5.8343	2.7011e-09	DRD2	4.95841e-05
ENSG00000182985	11	115039938	115375675	459	45	364469	4.7276	1.136e-06	CADM1	0.0208536
ENSG00000137656	11	116618886	116643704	72	13	364469	6.1094	5e-10	BUD13	9.1785e-06
ENSG00000109917	11	116648436	116658766	23	7	364469	6.1094	5e-10	ZNF259	9.1785e-06
ENSG00000110243	11	116660083	116663136	9	4	364469	6.1848	3.1094e-10	APOA5	5.70793e-06
ENSG00000110244	11	116691419	116694022	11	5	364469	7.2504	2.0778e-13	APOA4	3.81422e-09
ENSG00000110245	11	116700422	116703788	15	5	364469	7.9057	1.3323e-15	APOC3	2.4457e-11
ENSG00000118137	11	116706467	116708666	8	3	364469	7.8215	2.609e-15	APOA1	4.78934e-11
ENSG00000160584	11	116714118	116969153	735	26	364469	7.0898	6.7172e-13	SIK3	1.23308e-08
ENSG00000168092	11	117014983	117047610	76	12	364469	6.1094	5e-10	PAFAH1B2	9.1785e-06
ENSG00000149577	11	117049449	117068160	41	7	364469	5.7869	3.5848e-09	SIDT2	6.58062e-05
ENSG00000149591	11	117070037	117075498	18	5	364469	6.9531	1.787e-12	TAGLN	3.2804e-08
ENSG00000160613	11	117075053	117103241	73	13	364469	4.8956	4.9005e-07	PCSK7	0.00899585
ENSG00000172425	11	118398187	118401912	2	1	364469	4.608	2.0325e-06	TTC36	0.0373106
ENSG00000160695	11	118938403	118952688	29	3	364469	6.0474	7.3597e-10	VPS11	1.35102e-05
ENSG00000256269	11	118955576	118964259	13	3	364469	5.0892	1.798e-07	HMBS	0.00330059
ENSG00000182667	11	131240373	132206716	2486	210	364469	5.7993	3.3294e-09	NTM	6.11178e-05
ENSG00000183715	11	132284871	133402414	2977	245	364469	5.3803	3.7183e-08	OPCML	0.000682568
ENSG00000060237	12	861759	1020618	254	16	364469	5.2695	6.8385e-08	WNK1	0.00125534
ENSG00000151067	12	2079952	2802108	1629	146	364469	5.7659	4.0608e-09	CACNA1C	7.45441e-05
ENSG00000111642	12	6679249	6716642	54	7	364469	4.7506	1.0141e-06	CHD4	0.0186158
ENSG00000184574	12	6728001	6745613	21	7	364469	5.7708	3.9454e-09	LPAR5	7.24257e-05
ENSG00000166532	12	8834196	8935691	70	12	364469	5.2494	7.6277e-08	RIMKLB	0.00140022
ENSG00000134532	12	23682440	24103966	821	98	364469	6.284	1.6499e-10	SOX5	3.02872e-06
ENSG00000123096	12	26274924	26452223	480	53	364469	4.9712	3.3278e-07	SSPN	0.00610884
ENSG00000152944	12	27175479	27219276	100	14	364469	4.5729	2.405e-06	MED21	0.0441486
ENSG00000139132	12	32552463	32798984	763	44	364469	4.6651	1.5425e-06	FGD4	0.0283157
ENSG00000165966	12	41582250	41968392	1023	36	364469	5.9968	1.006e-09	PDZRN4	1.84671e-05
ENSG00000167566	12	50184929	50222533	101	12	364469	5.2411	7.9826e-08	NCKAP5L	0.00146537
ENSG00000135472	12	50260679	50298000	90	20	364469	7.0011	1.27e-12	FAIM2	2.33134e-08
ENSG00000139624	12	50523575	50561288	47	5	364469	4.7566	9.8463e-07	CERS5	0.0180749
ENSG00000273049	12	54379629	54428672	53	10	364469	6.1182	4.7319e-10	RP11-834C11.12	8.68635e-06
ENSG00000197757	12	54384408	54424607	43	9	364469	5.6425	8.3782e-09	HOXC6	0.000153799
ENSG00000198353	12	54410715	54449813	45	7	364469	7.3441	1.0358e-13	HOXC4	1.90142e-09
ENSG00000172789	12	54426637	54429142	4	2	364469	5.6325	8.8788e-09	HOXC5	0.000162988
ENSG00000094916	12	54624724	54673886	33	5	364469	4.6552	1.6182e-06	CBX5	0.0297053
ENSG00000135486	12	54673977	54680872	4	2	364469	4.7687	9.2714e-07	HNRNPA1	0.0170195
ENSG00000111481	12	54694986	54745633	34	5	364469	4.9214	4.2973e-07	COPZ1	0.00788855
ENSG00000111540	12	56367697	56388490	34	5	364469	6.0803	5.9981e-10	RAB5B	1.10107e-05
ENSG00000139531	12	56390964	56400425	8	4	364469	5.5164	1.7303e-08	SUOX	0.000317631
ENSG00000065361	12	56473641	56497289	23	6	364469	6.6694	1.2845e-11	ERBB3	2.35796e-07
ENSG00000111087	12	57853918	57866045	28	4	364469	4.9799	3.1809e-07	GLI1	0.00583918
ENSG00000123329	12	57866038	57882597	25	7	364469	4.9168	4.3994e-07	ARHGAP9	0.00807598
ENSG00000155980	12	57943781	57980415	40	9	364469	4.8225	7.0894e-07	KIF5A	0.013014
ENSG00000135506	12	58087738	58115340	38	7	364469	4.9856	3.0882e-07	OS9	0.00566901
ENSG00000111605	12	69633317	69668138	52	9	364469	7.009	1.2004e-12	CPSF6	2.20357e-08
ENSG00000090382	12	69742121	69748014	17	6	364469	6.9048	2.5131e-12	LYZ	4.6133e-08
ENSG00000127337	12	69753483	69784576	102	10	364469	6.242	2.1603e-10	YEATS4	3.96566e-06
ENSG00000070961	12	89981828	90103077	149	17	364469	6.9849	1.4251e-12	ATP2B1	2.61606e-08
ENSG00000174456	12	110465872	110511491	78	15	364469	4.6707	1.5009e-06	C12orf76	0.027552
ENSG00000111249	12	111471828	111788358	297	26	364469	5.8531	2.4132e-09	CUX2	4.42991e-05
ENSG00000198324	12	111798455	111806925	12	3	364469	5.8346	2.6963e-09	FAM109A	4.9496e-05
ENSG00000111252	12	111843752	111889427	30	4	364469	6.8823	2.9454e-12	SH2B3	5.40687e-08
ENSG00000204842	12	111890018	112037480	88	7	364469	7.2619	1.9085e-13	ATXN2	3.50343e-09
ENSG00000089234	12	112079950	112123790	22	5	364469	4.8713	5.5422e-07	BRAP	0.0101738
ENSG00000111271	12	112123857	112194903	47	4	364469	4.6595	1.5847e-06	ACAD10	0.0290903
ENSG00000257767	12	112191694	112229222	22	2	364469	4.6564	1.6092e-06	RP11-162P23.2	0.0295401
ENSG00000111275	12	112204691	112247782	30	4	364469	4.6588	1.59e-06	ALDH2	0.0291876
ENSG00000198270	12	112369086	112450970	102	5	364469	4.8465	6.2835e-07	TMEM116	0.0115346
ENSG00000089248	12	112451120	112461255	8	2	364469	4.7967	8.0645e-07	ERP29	0.014804
ENSG00000111300	12	112464500	112546826	58	10	364469	5.2598	7.212e-08	NAA25	0.00132391
ENSG00000135148	12	112563305	112591407	18	4	364469	4.8432	6.3879e-07	TRAFD1	0.0117263
ENSG00000173064	12	112597992	112819896	184	15	364469	4.9778	3.2159e-07	HECTD4	0.00590343
ENSG00000179295	12	112856155	112947717	57	12	364469	5.1321	1.4324e-07	PTPN11	0.00262946
ENSG00000089169	12	113008184	113336686	482	49	364469	4.979	3.1958e-07	RPH3A	0.00586653
ENSG00000170633	12	121837844	121868389	61	4	364469	4.5778	2.3492e-06	RNF34	0.0431243
ENSG00000089094	12	121866900	122018920	215	20	364469	6.4143	7.074e-11	KDM2B	1.29857e-06
ENSG00000183495	12	132434508	132565005	148	13	364469	5.2248	8.7165e-08	EP400	0.00160009
ENSG00000256223	12	133707161	133736051	61	7	364469	4.9311	4.0876e-07	ZNF10	0.00750361
ENSG00000256825	12	133707570	133778955	154	11	364469	4.7688	9.2649e-07	CTD-2140B24.4	0.0170076
ENSG00000090612	12	133707570	133783698	163	11	364469	4.764	9.4907e-07	ZNF268	0.0174221
ENSG00000083642	13	33160564	33352157	252	7	364469	5.095	1.7435e-07	PDS5B	0.00320054
ENSG00000184226	13	66876967	67804468	1741	116	364469	4.7205	1.1765e-06	PCDH9	0.021597
ENSG00000041515	13	109248500	109860355	1855	143	364469	5.0973	1.7228e-07	MYO16	0.00316254
ENSG00000153495	13	111968531	111996596	101	17	364469	5.3658	4.0304e-08	TEX29	0.000739861
ENSG00000186960	14	29241910	29282493	48	14	364469	4.6784	1.4457e-06	C14orf23	0.0265387
ENSG00000184304	14	30045687	30661104	1151	95	364469	5.8751	2.113e-09	PRKD1	3.87883e-05
ENSG00000151748	14	51098776	51135049	73	9	364469	4.7819	8.6822e-07	SAV1	0.0159379
ENSG00000139970	14	60062694	60337684	402	22	364469	4.6122	1.9924e-06	RTN1	0.0365745
ENSG00000021645	14	78708734	80330762	3059	179	364469	5.7112	5.6078e-09	NRXN3	0.000102942
ENSG00000011114	14	93703896	93799438	228	17	364469	5.4055	3.2319e-08	BTBD7	0.00059328
ENSG00000133958	14	93799565	94174222	630	26	364469	7.1135	5.6576e-13	UNC79	1.03857e-08
ENSG00000131323	14	103243813	103377837	208	17	364469	5.6441	8.3025e-09	TRAF3	0.000152409
ENSG00000075413	14	103851729	103970168	226	11	364469	7.6691	8.6597e-15	MARK3	1.58966e-10
ENSG00000166165	14	103985996	103989448	5	2	364469	5.3609	4.14e-08	CKB	0.00075998
ENSG00000166166	14	103995521	104003410	15	3	364469	6.2632	1.8855e-10	TRMT61A	3.46121e-06
ENSG00000166170	14	104022881	104029168	8	2	364469	7.1356	4.8195e-13	BAG5	8.84716e-09
ENSG00000126214	14	104028233	104167888	251	21	364469	6.3811	8.7925e-11	KLC1	1.61404e-06
ENSG00000256053	14	104029299	104073860	77	10	364469	7.202	2.9665e-13	APOPT1	5.4456e-09
ENSG00000256500	14	104029299	104152261	219	19	364469	6.1845	3.1143e-10	RP11-73M18.2	5.71692e-06
ENSG00000126215	14	104163946	104181841	25	5	364469	7.5247	2.6423e-14	XRCC3	4.85047e-10
ENSG00000224997	14	104177607	104179149	1	1	364469	7.3304	1.1476e-13	AL049840.1	2.10665e-09
ENSG00000100711	14	104182067	104200005	37	9	364469	6.5436	3.0019e-11	ZFYVE21	5.51059e-07
ENSG00000088808	14	104200089	104313927	191	10	364469	6.2516	2.0308e-10	PPP1R13B	3.72794e-06
ENSG00000128908	15	41271078	41408552	94	10	364469	6.4513	5.5463e-11	INO80	1.01813e-06
ENSG00000187446	15	41523037	41574043	91	10	364469	6.3614	9.9987e-11	CHP1	1.83546e-06
ENSG00000104147	15	41601466	41624819	36	5	364469	5.8027	3.2637e-09	OIP5	5.99117e-05
ENSG00000137804	15	41624892	41673248	51	7	364469	5.4357	2.7289e-08	NUSAP1	0.000500944
ENSG00000137806	15	41679551	41694717	16	3	364469	5.4132	3.0949e-08	NDUFAF1	0.000568131
ENSG00000137815	15	41700606	41775761	77	9	364469	5.5976	1.0869e-08	RTF1	0.000199522
ENSG00000137825	15	41785591	41795747	16	4	364469	5.5693	1.2787e-08	ITPKA	0.000234731
ENSG00000062524	15	41795836	41806085	24	6	364469	5.4355	2.7315e-08	LTK	0.000501421
ENSG00000104093	15	51739908	51915030	332	13	364469	5.7893	3.5333e-09	DMXL2	6.48608e-05
ENSG00000137871	15	56922379	57210769	436	21	364469	4.8002	7.9265e-07	ZNF280D	0.0145507
ENSG00000157483	15	59427113	59665099	549	48	364469	5.4703	2.2459e-08	MYO1E	0.00041228
ENSG00000069667	15	60780483	61521518	1691	188	364469	5.1282	1.4626e-07	RORA	0.00268489
ENSG00000157890	15	66187417	66546085	941	103	364469	4.8514	6.1297e-07	MEGF11	0.0112523
ENSG00000103599	15	67547138	67794598	338	19	364469	4.6032	2.0806e-06	IQCH	0.0381936
ENSG00000137764	15	67835047	68099461	479	24	364469	7.4731	3.917e-14	MAP2K5	7.19044e-10
ENSG00000188779	15	68112042	68126899	27	6	364469	7.6255	1.2157e-14	SKOR1	2.23166e-10
ENSG00000066933	15	72114632	72410918	289	12	364469	5.3715	3.9038e-08	MYO9A	0.000716621
ENSG00000166192	15	72406599	72433311	31	4	364469	5.4705	2.2439e-08	SENP8	0.000411913
ENSG00000175318	15	72452148	72490126	35	6	364469	5.5797	1.2047e-08	GRAMD2	0.000221147
ENSG00000067225	15	72491370	72524164	26	5	364469	5.4886	2.0255e-08	PKM	0.000371821
ENSG00000137817	15	72533522	72565340	32	4	364469	5.5335	1.5695e-08	PARP6	0.000288113
ENSG00000175202	15	72968124	72978490	12	4	364469	4.6665	1.5319e-06	HIGD2B	0.0281211
ENSG00000140463	15	72978527	73030817	80	14	364469	5.8648	2.248e-09	BBS4	4.12665e-05
ENSG00000159322	15	73043710	73078187	59	10	364469	5.1748	1.1408e-07	ADPGK	0.00209417
ENSG00000138622	15	73612200	73661605	111	20	364469	5.7749	3.849e-09	HCN4	7.06561e-05
ENSG00000140481	15	74509613	74628813	251	32	364469	6.0508	7.2069e-10	CCDC33	1.32297e-05
ENSG00000140459	15	74630100	74660081	38	7	364469	5.0622	2.0718e-07	CYP11A1	0.0038032
ENSG00000140505	15	75041185	75048543	9	3	364469	5.7605	4.1935e-09	CYP1A2	7.69801e-05
ENSG00000103653	15	75074398	75095539	31	6	364469	6.6363	1.6081e-11	CSK	2.95199e-07
ENSG00000140506	15	75105057	75118099	26	6	364469	5.5946	1.1055e-08	LMAN1L	0.000202937
ENSG00000213578	15	75118888	75124141	7	3	364469	5.9203	1.6067e-09	CPLX3	2.94942e-05
ENSG00000140474	15	75128457	75135687	12	2	364469	5.0539	2.1642e-07	ULK3	0.00397282
ENSG00000140497	15	75136071	75165706	35	8	364469	5.4731	2.211e-08	SCAMP2	0.000405873
ENSG00000178802	15	75182346	75191798	9	2	364469	4.6358	1.7774e-06	MPI	0.0326277
ENSG00000140368	15	77285700	77329673	91	15	364469	4.7853	8.5357e-07	PSTPIP1	0.015669
ENSG00000140391	15	77336359	77376326	23	5	364469	4.763	9.535e-07	TSPAN3	0.0175034
ENSG00000173517	15	77400471	77712486	357	18	364469	4.9582	3.5583e-07	PEAK1	0.00653197
ENSG00000058335	15	79252289	79383115	319	52	364469	5.1444	1.3418e-07	RASGRF1	0.00246314
ENSG00000136379	15	80972025	81047962	198	23	364469	6.1094	5e-10	ABHD17C	9.1785e-06
ENSG00000140564	15	91411822	91426688	24	6	364469	6.5187	3.5455e-11	FURIN	6.50847e-07
ENSG00000182511	15	91426925	91439006	30	6	364469	7.956	8.8818e-16	FES	1.63043e-11
ENSG00000140443	15	99192200	99507759	675	76	364469	5.6793	6.7637e-09	IGF1R	0.000124161
ENSG00000185615	16	333152	337215	6	3	364469	6.1033	5.196e-10	PDIA2	9.5383e-06
ENSG00000103126	16	337440	402673	190	20	364469	6.5878	2.2315e-11	AXIN1	4.09636e-07
ENSG00000086504	16	417384	420527	11	4	364469	4.8121	7.4691e-07	MRPL28	0.013711
ENSG00000162065	16	2525147	2555735	15	9	364469	5.1495	1.3057e-07	TBC1D24	0.00239687
ENSG00000126602	16	3701640	3767598	145	23	364469	4.8337	6.7016e-07	TRAP1	0.0123021
ENSG00000162104	16	4003388	4166186	480	67	364469	7.567	1.9093e-14	ADCY9	3.5049e-10
ENSG00000153443	16	4658884	4665028	6	2	364469	4.6507	1.6539e-06	UBALD1	0.0303606
ENSG00000167191	16	19868616	19897489	60	9	364469	4.7991	7.9707e-07	GPRC5B	0.0146318
ENSG00000169344	16	20344374	20367623	53	6	364469	4.5649	2.4992e-06	UMOD	0.0458778
ENSG00000090905	16	24741016	24838953	121	12	364469	6.6299	1.68e-11	TNRC6A	3.08398e-07
ENSG00000188322	16	28303840	28335170	30	9	364469	5.5425	1.4905e-08	SBK1	0.000273611
ENSG00000261832	16	28477974	28503333	21	4	364469	7.7048	6.5503e-15	CLN3	1.20244e-10
ENSG00000188603	16	28477983	28506896	24	5	364469	7.6995	6.8279e-15	CLN3	1.2534e-10
ENSG00000184730	16	28505970	28510291	9	3	364469	8.2924	5.5511e-17	APOBR	1.01902e-12
ENSG00000197272	16	28510683	28523372	18	4	364469	6.8277	4.3142e-12	IL27	7.91958e-08
ENSG00000176046	16	28548606	28550495	3	2	364469	5.0387	2.343e-07	NUPR1	0.00430105
ENSG00000176476	16	28565236	28603111	71	9	364469	7.6137	1.3323e-14	CCDC101	2.4457e-10
ENSG00000197165	16	28603264	28608430	14	4	364469	7.7625	4.1633e-15	SULT1A2	7.64257e-11
ENSG00000196502	16	28616903	28634946	30	3	364469	7.5451	2.2593e-14	SULT1A1	4.1474e-10
ENSG00000255524	16	28648975	28670003	3	2	364469	6.0792	6.0384e-10	NPIPB8	1.10847e-05
ENSG00000168488	16	28834356	28848558	18	2	364469	6.2136	2.5889e-10	ATXN2L	4.75244e-06
ENSG00000178952	16	28853732	28857729	7	2	364469	7.0493	8.9911e-13	TUFM	1.6505e-08
ENSG00000178188	16	28857921	28885526	39	3	364469	6.1094	5e-10	SH2B1	9.1785e-06
ENSG00000196296	16	28889726	28915830	18	3	364469	8.0766	3.3307e-16	ATP2A1	6.11417e-12
ENSG00000177548	16	28915742	28947847	27	6	364469	7.6651	8.9373e-15	RABEP2	1.64062e-10
ENSG00000177455	16	28943260	28950667	5	2	364469	6.9947	1.3294e-12	CD19	2.44038e-08
ENSG00000176953	16	28962128	28978418	14	4	364469	5.8526	2.4192e-09	NFATC2IP	4.44093e-05
ENSG00000169682	16	28985542	28995869	11	4	364469	6.8052	5.0457e-12	SPNS1	9.26239e-08
ENSG00000213658	16	28996147	29002104	5	2	364469	7.3452	1.0275e-13	LAT	1.88618e-09
ENSG00000103495	16	29817427	29823649	2	1	364469	5.0222	2.5537e-07	MAZ	0.00468783
ENSG00000167371	16	29823177	29827201	4	2	364469	5.0404	2.3228e-07	PRRT2	0.00426396
ENSG00000185928	16	29827285	29841948	15	3	364469	5.2263	8.6471e-08	PAGR1	0.00158735
ENSG00000263136	16	29827832	29831438	3	1	364469	5.1189	1.5363e-07	PAGR1	0.00282019
ENSG00000013364	16	29831715	29859355	23	2	364469	5.3154	5.3199e-08	MVP	0.000976574
ENSG00000174938	16	29882480	29910868	17	5	364469	5.276	6.6e-08	SEZ6L2	0.00121156
ENSG00000174939	16	29911696	29931185	17	4	364469	5.8919	1.9094e-09	ASPHD1	3.50509e-05
ENSG00000174943	16	29916333	29938356	27	5	364469	6.79	5.6072e-12	KCTD13	1.02931e-07
ENSG00000149932	16	29952206	29984373	36	5	364469	6.1094	5e-10	TMEM219	9.1785e-06
ENSG00000149930	16	29984962	30003582	22	3	364469	7.7016	6.7168e-15	TAOK2	1.233e-10
ENSG00000149929	16	30003645	30007757	1	1	364469	5.6257	9.2402e-09	HIRIP3	0.000169622
ENSG00000169592	16	30006615	30017114	19	4	364469	7.7038	6.6058e-15	INO80E	1.21263e-10
ENSG00000149927	16	30016830	30034591	24	3	364469	6.7033	1.0188e-11	DOC2A	1.87021e-07
ENSG00000167194	16	30034655	30039057	3	2	364469	5.3725	3.882e-08	C16orf92	0.000712619
ENSG00000149926	16	30035748	30064299	35	6	364469	7.7559	4.3854e-15	FAM57B	8.05028e-11
ENSG00000149925	16	30064411	30081778	8	3	364469	7.8357	2.3315e-15	ALDOA	4.27993e-11
ENSG00000149923	16	30087299	30096698	9	2	364469	7.0455	9.2371e-13	PPP4C	1.69565e-08
ENSG00000149922	16	30097114	30103208	6	2	364469	5.9666	1.2109e-09	TBX6	2.22285e-05
ENSG00000102886	16	30116131	30125177	11	4	364469	7.2588	1.9529e-13	GDPD3	3.58494e-09
ENSG00000102882	16	30125426	30134827	7	3	364469	6.4543	5.4362e-11	MAPK3	9.97923e-07
ENSG00000102879	16	30194148	30200397	5	2	364469	6.4051	7.5155e-11	CORO1A	1.37962e-06
ENSG00000005844	16	30483979	30534506	66	15	364469	5.2876	6.1956e-08	ITGAL	0.00113733
ENSG00000169957	16	30535325	30538142	2	1	364469	5.1079	1.629e-07	ZNF768	0.00299036
ENSG00000261459	16	30537244	30546173	4	2	364469	6.327	1.2497e-10	ZNF747	2.29407e-06
ENSG00000169955	16	30537244	30546668	5	2	364469	6.3468	1.0993e-10	ZNF747	2.01799e-06
ENSG00000260869	16	30545548	30569600	21	7	364469	6.0387	7.7698e-10	AC002310.13	1.4263e-05
ENSG00000197162	16	30585061	30597092	5	2	364469	5.7759	3.8281e-09	ZNF785	7.02724e-05
ENSG00000156853	16	30613879	30635333	9	4	364469	7.0908	6.6669e-13	ZNF689	1.22384e-08
ENSG00000080603	16	30709530	30755602	21	5	364469	5.2273	8.6024e-08	SRCAP	0.00157914
ENSG00000156873	16	30759591	30772490	3	2	364469	4.7269	1.14e-06	PHKG2	0.020927
ENSG00000099385	16	30844947	30906281	42	5	364469	5.472	2.2253e-08	BCL7C	0.000408498
ENSG00000150281	16	30907928	30914881	5	2	364469	5.1434	1.3487e-07	CTF1	0.00247581
ENSG00000099364	16	30934376	30960104	21	3	364469	6.5666	2.5736e-11	FBXL19	4.72436e-07
ENSG00000099381	16	30968615	30996437	24	3	364469	6.2277	2.3661e-10	SETD1A	4.34345e-06
ENSG00000099365	16	31000577	31021949	20	4	364469	7.7272	5.4956e-15	STX1B	1.00883e-10
ENSG00000103496	16	31044210	31054296	14	3	364469	7.6975	6.9389e-15	STX4	1.27377e-10
ENSG00000167394	16	31072164	31085641	11	2	364469	7.2505	2.0767e-13	ZNF668	3.8122e-09
ENSG00000167395	16	31085743	31095517	11	2	364469	7.4443	4.8739e-14	ZNF646	8.94702e-10
ENSG00000151006	16	31094746	31100949	10	3	364469	6.6892	1.1218e-11	PRSS53	2.05929e-07
ENSG00000255439	16	31094760	31106277	17	5	364469	7.7625	4.1633e-15	RP11-196G11.1	7.64257e-11
ENSG00000167397	16	31102163	31107301	7	3	364469	7.795	3.2196e-15	VKORC1	5.91022e-11
ENSG00000103507	16	31117428	31124110	6	2	364469	6.1094	5e-10	BCKDK	9.1785e-06
ENSG00000103510	16	31127075	31142714	17	3	364469	7.8113	2.8311e-15	KAT8	5.19705e-11
ENSG00000052344	16	31142756	31147083	3	2	364469	6.1094	5e-10	PRSS8	9.1785e-06
ENSG00000178226	16	31150246	31161415	8	3	364469	6.2515	2.0327e-10	PRSS36	3.73143e-06
ENSG00000089280	16	31191431	31203127	4	2	364469	6.0782	6.0759e-10	FUS	1.11535e-05
ENSG00000177238	16	31225342	31236510	6	2	364469	5.4944	1.9605e-08	TRIM72	0.000359889
ENSG00000169900	16	31227283	31228680	1	1	364469	6.3731	9.2602e-11	PYDC1	1.69989e-06
ENSG00000140678	16	31366455	31394318	37	12	364469	5.8198	2.9453e-09	ITGAX	5.40669e-05
ENSG00000102935	16	49521435	49891830	891	96	364469	5.681	6.6973e-09	ZNF423	0.000122942
ENSG00000140718	16	53737875	54155853	1036	94	364469	8.8139	6.0442e-19	FTO	1.10953e-14
ENSG00000087237	16	56995762	57017757	68	14	364469	5.4106	3.1411e-08	CETP	0.000576612
ENSG00000132604	16	69389464	69442474	73	13	364469	5.4233	2.9256e-08	TERF2	0.000537052
ENSG00000102908	16	69598997	69738569	224	18	364469	6.5841	2.2886e-11	NFAT5	4.20118e-07
ENSG00000181019	16	69740899	69760854	41	9	364469	5.1193	1.5332e-07	NQO1	0.0028145
ENSG00000198373	16	69796209	69975644	373	22	364469	7.8893	1.5194e-15	WWP2	2.78916e-11
ENSG00000090857	16	70147529	70195203	9	4	364469	7.0582	8.4338e-13	PDPR	1.54819e-08
ENSG00000090861	16	70286198	70323446	20	8	364469	7.7543	4.4409e-15	AARS	8.15216e-11
ENSG00000157349	16	70323566	70369186	18	7	364469	6.0519	7.1564e-10	DDX19B	1.3137e-05
ENSG00000260537	16	70333097	70400163	37	12	364469	7.364	8.9206e-14	RP11-529K1.3	1.63755e-09
ENSG00000168872	16	70380732	70407286	19	5	364469	7.4715	3.9635e-14	DDX19A	7.2758e-10
ENSG00000157350	16	70413338	70473140	47	15	364469	7.5217	2.7034e-14	ST3GAL2	4.96263e-10
ENSG00000157353	16	70488324	70514177	15	7	364469	7.845	2.1649e-15	FUK	3.97411e-11
ENSG00000103051	16	70514471	70557468	33	6	364469	5.0914	1.7776e-07	COG4	0.00326314
ENSG00000189091	16	70557691	70608820	46	5	364469	4.6817	1.4222e-06	SF3B3	0.0261073
ENSG00000157368	16	70613798	70694585	168	15	364469	4.9561	3.5961e-07	IL34	0.00660136
ENSG00000132613	16	70695107	70719969	41	7	364469	4.8862	5.1393e-07	MTSS1L	0.00943421
ENSG00000157423	16	70841281	71264625	143	16	364469	5.8587	2.3332e-09	HYDIN	4.28306e-05
ENSG00000102967	16	72042487	72058954	43	7	364469	4.9733	3.2913e-07	DHODH	0.00604184
ENSG00000140830	16	72078188	72128330	101	12	364469	5.3475	4.459e-08	TXNL4B	0.000818539
ENSG00000257017	16	72088491	72094954	6	2	364469	4.8067	7.6708e-07	HP	0.0140813
ENSG00000261701	16	72088522	72111145	32	6	364469	5.5546	1.3913e-08	HPR	0.000255401
ENSG00000140829	16	72127461	72146811	41	5	364469	4.565	2.4972e-06	DHX38	0.0458411
ENSG00000118557	16	72146056	72210777	124	13	364469	5.1081	1.6268e-07	PMFBP1	0.00298632
ENSG00000153815	16	81478775	81745367	883	90	364469	9.2273	1.3876e-20	CMIP	2.54722e-16
ENSG00000140945	16	82660408	83830204	5462	302	364469	5.2023	9.8408e-08	CDH13	0.00180648
ENSG00000185924	17	1837971	1928639	238	37	364469	4.7396	1.071e-06	RTN4RL1	0.0196603
ENSG00000177374	17	1957448	1962981	8	4	364469	4.8657	5.7038e-07	HIC1	0.0104705
ENSG00000070366	17	1963133	2207065	476	20	364469	5.2625	7.1056e-08	SMG6	0.00130437
ENSG00000167720	17	2206677	2228554	24	5	364469	4.8991	4.8145e-07	SRR	0.00883798
ENSG00000074755	17	3907739	4046314	363	15	364469	5.5404	1.5088e-08	ZZEF1	0.00027697
ENSG00000132535	17	7093209	7123021	34	6	364469	5.7778	3.7848e-09	DLG4	6.94776e-05
ENSG00000072778	17	7120444	7128592	10	3	364469	4.9084	4.5905e-07	ACADVL	0.00842678
ENSG00000004975	17	7128660	7137864	9	3	364469	4.7176	1.1932e-06	DVL2	0.0219036
ENSG00000175826	17	7146910	7155810	4	2	364469	5.6385	8.5787e-09	CTDNEP1	0.000157479
ENSG00000262302	17	7150148	7165408	15	3	364469	5.8138	3.0535e-09	RP1-4G17.5	5.60531e-05
ENSG00000170291	17	7154735	7163259	8	2	364469	5.5385	1.5258e-08	ELP5	0.000280091
ENSG00000181885	17	7163222	7167302	5	3	364469	5.1352	1.4095e-07	CLDN7	0.00258742
ENSG00000181856	17	7184986	7191576	6	2	364469	5.7839	3.6501e-09	SLC2A4	6.70049e-05
ENSG00000239697	17	7452208	7464925	29	8	364469	5.2577	7.2948e-08	TNFSF12	0.00133911
ENSG00000248871	17	7452416	7464918	29	8	364469	5.2577	7.2948e-08	TNFSF12-TNFSF13	0.00133911
ENSG00000161955	17	7461609	7464925	5	3	364469	4.7689	9.2633e-07	TNFSF13	0.0170046
ENSG00000161956	17	7465192	7475287	14	5	364469	5.2837	6.3301e-08	SENP3	0.00116202
ENSG00000161960	17	7476024	7482323	13	5	364469	5.5275	1.6239e-08	EIF4A1	0.000298099
ENSG00000129255	17	7486847	7496107	10	5	364469	4.9372	3.9626e-07	MPDU1	0.00727414
ENSG00000129245	17	7494548	7518189	25	6	364469	5.3781	3.7637e-08	FXR2	0.000690902
ENSG00000129214	17	7517382	7536700	30	7	364469	5.0903	1.7874e-07	SHBG	0.00328113
ENSG00000132510	17	7743222	7758114	14	5	364469	5.945	1.3824e-09	KDM6B	2.53767e-05
ENSG00000183011	17	7760003	7788556	47	9	364469	5.9647	1.2255e-09	LSMD1	2.24965e-05
ENSG00000184185	17	21279509	21323179	52	14	364469	5.1428	1.3531e-07	KCNJ12	0.00248389
ENSG00000168792	17	27887565	27894155	6	4	364469	6.0799	6.0123e-10	ABHD15	1.10368e-05
ENSG00000108262	17	27900487	27921072	23	6	364469	5.2404	8.0094e-08	GIT1	0.00147029
ENSG00000198720	17	27916787	27941779	25	8	364469	5.818	2.9778e-09	ANKRD13B	5.46635e-05
ENSG00000167549	17	27941774	27949925	8	3	364469	6.2056	2.7244e-10	CORO6	5.00118e-06
ENSG00000141298	17	27952956	28257294	291	13	364469	6.0595	6.8259e-10	SSH2	1.25303e-05
ENSG00000176927	17	28256218	28435470	185	11	364469	5.4232	2.9268e-08	EFCAB5	0.000537273
ENSG00000126653	17	28442539	28513493	77	6	364469	5.504	1.8567e-08	NSRP1	0.000340834
ENSG00000108576	17	28521337	28563020	57	9	364469	5.5792	1.2082e-08	SLC6A4	0.000221789
ENSG00000108278	17	34842473	34855154	15	4	364469	5.7712	3.9364e-09	ZNHIT3	7.22605e-05
ENSG00000005955	17	34900737	34946278	64	10	364469	5.7712	3.9346e-09	GGNBP2	7.22275e-05
ENSG00000108272	17	34948228	34957235	16	4	364469	6.0213	8.6489e-10	DHRS11	1.58768e-05
ENSG00000129282	17	34958001	34965407	10	3	364469	5.3186	5.2291e-08	MRM1	0.000959906
ENSG00000068137	17	40819932	40829048	6	2	364469	4.6521	1.643e-06	PLEKHH3	0.0301606
ENSG00000172992	17	43100708	43138473	72	11	364469	4.6342	1.7913e-06	DCAKD	0.0328829
ENSG00000136448	17	43128978	43186384	147	16	364469	5.4269	2.8667e-08	NMT1	0.00052624
ENSG00000181513	17	43209967	43221548	13	4	364469	5.2273	8.5996e-08	ACBD4	0.00157863
ENSG00000186834	17	43224684	43229468	3	1	364469	4.8115	7.4918e-07	HEXIM1	0.0137527
ENSG00000004897	17	45195069	45266788	109	15	364469	6.0621	6.7192e-10	CDC27	1.23344e-05
ENSG00000198336	17	45277812	45301045	33	9	364469	5.549	1.4364e-08	MYL4	0.00026368
ENSG00000005243	17	46103533	46115392	16	5	364469	5.5536	1.3992e-08	COPZ2	0.000256851
ENSG00000170703	17	46839597	46894576	125	13	364469	6.1094	5e-10	TTLL6	9.1785e-06
ENSG00000159199	17	46970127	46973233	6	2	364469	6.1094	5e-10	ATP5G1	9.1785e-06
ENSG00000159202	17	46985731	47006418	46	3	364469	7.5099	2.9587e-14	UBE2Z	5.43129e-10
ENSG00000159210	17	47006678	47022479	39	5	364469	7.4242	5.6732e-14	SNF8	1.04143e-09
ENSG00000159224	17	47035916	47045958	27	4	364469	7.9006	1.3878e-15	GIP	2.54758e-11
ENSG00000159217	17	47074774	47133012	77	11	364469	7.7625	4.1633e-15	IGF2BP1	7.64257e-11
ENSG00000173868	17	47300724	47308128	15	4	364469	4.719	1.1852e-06	PHOSPHO1	0.0217567
ENSG00000198740	17	47366568	47439835	118	12	364469	7.7422	4.885e-15	ZNF652	8.96739e-11
ENSG00000262039	17	47448102	47554350	236	43	364469	7.4105	6.2894e-14	RP11-81K2.1	1.15455e-09
ENSG00000167085	17	47481414	47492246	24	8	364469	7.6418	1.0714e-14	PHB	1.96677e-10
ENSG00000108375	17	56429861	56494956	97	14	364469	4.7938	8.1809e-07	RNF43	0.0150177
ENSG00000176160	17	56497528	56565745	66	10	364469	4.8197	7.187e-07	HSF5	0.0131932
ENSG00000159640	17	61554422	61599205	76	8	364469	5.0747	1.9407e-07	ACE	0.00356254
ENSG00000136485	17	61627822	61671639	30	6	364469	4.8919	4.9943e-07	DCAF7	0.00916804
ENSG00000198909	17	61699775	61773663	67	4	364469	4.6933	1.3442e-06	MAP3K3	0.0246755
ENSG00000171634	17	65821640	65980494	196	7	364469	5.2801	6.457e-08	BPTF	0.00118531
ENSG00000108669	17	76670130	76778379	115	12	364469	6.2535	2.0068e-10	CYTH1	3.68388e-06
ENSG00000055483	17	76783463	76837523	75	9	364469	6.1598	3.6426e-10	USP36	6.68672e-06
ENSG00000141564	17	78518619	78940171	1374	62	364469	7.429	5.4702e-14	RPTOR	1.00416e-09
ENSG00000263053	17	79369275	79375658	9	3	364469	5.5028	1.8692e-08	RP11-1055B8.6	0.000343129
ENSG00000134490	18	20777108	21017925	382	40	364469	5.9883	1.0603e-09	TMEM241	1.94639e-05
ENSG00000101782	18	21032787	21066567	64	12	364469	5.765	4.0823e-09	RIOK3	7.49388e-05
ENSG00000141452	18	21083473	21111746	31	4	364469	7.9414	9.992e-16	C18orf8	1.83423e-11
ENSG00000141458	18	21086148	21166862	92	7	364469	6.1094	5e-10	NPC1	9.1785e-06
ENSG00000132874	18	42792960	43263072	1183	84	364469	4.8253	6.9904e-07	SLC14A2	0.0128323
ENSG00000079313	19	1815248	1848452	45	5	364469	7.4154	6.0618e-14	REXO1	1.11276e-09
ENSG00000129911	19	1852399	1863567	22	3	364469	7.2246	2.5124e-13	KLF16	4.61201e-09
ENSG00000178951	19	4044362	4066943	30	6	364469	6.3167	1.3362e-10	ZBTB7A	2.45286e-06
ENSG00000127663	19	4969125	5153606	446	33	364469	4.9758	3.2481e-07	KDM4B	0.00596254
ENSG00000171105	19	7112266	7294045	580	65	364469	5.3353	4.7687e-08	INSR	0.00087539
ENSG00000105376	19	10400657	10407454	19	5	364469	5.0894	1.7961e-07	ICAM5	0.0032971
ENSG00000197256	19	11274943	11308467	91	10	364469	4.6533	1.6335e-06	KANK2	0.0299862
ENSG00000268870	19	12502763	12551896	184	7	364469	4.6694	1.5104e-06	CTD-3105H18.16	0.0277264
ENSG00000180855	19	12540521	12551926	54	5	364469	4.6	2.1121e-06	ZNF443	0.0387718
ENSG00000269755	19	12543917	12595630	165	10	364469	4.64	1.7423e-06	CTD-3105H18.18	0.0319834
ENSG00000123154	19	12777614	12786646	7	4	364469	4.5934	2.18e-06	WDR83	0.0400183
ENSG00000198356	19	12847953	12859137	3	2	364469	4.7585	9.7517e-07	ASNA1	0.0179012
ENSG00000131351	19	17160539	17186435	70	10	364469	5.1461	1.3295e-07	HAUS8	0.00244056
ENSG00000099331	19	17186591	17325346	389	46	364469	5.2236	8.7737e-08	MYO9B	0.00161059
ENSG00000130517	19	18451397	18480760	78	15	364469	5.6772	6.8476e-09	PGPEP1	0.000125701
ENSG00000105696	19	18718240	18731849	32	7	364469	5.2697	6.8331e-08	TMEM59L	0.00125435
ENSG00000167487	19	18747775	18781309	71	11	364469	5.336	4.7504e-08	KLHL26	0.000872031
ENSG00000105662	19	18794487	18893004	173	22	364469	7.0451	9.2665e-13	CRTC1	1.70105e-08
ENSG00000186010	19	19626545	19644285	28	3	364469	4.6136	1.9789e-06	NDUFA13	0.0363267
ENSG00000258674	19	19627036	19646885	30	3	364469	4.6192	1.9261e-06	CTC-260F20.3	0.0353574
ENSG00000250067	19	19627036	19648390	31	3	364469	4.6193	1.925e-06	YJEFN3	0.0353372
ENSG00000160161	19	19649057	19657468	13	2	364469	4.572	2.4155e-06	CILP2	0.0443413
ENSG00000105717	19	19672522	19729725	65	10	364469	4.9521	3.6714e-07	PBX4	0.00673959
ENSG00000269237	19	21587961	21674068	166	12	364469	4.857	5.96e-07	CTD-2561J22.3	0.0109408
ENSG00000105173	19	30302805	30315215	19	7	364469	7.0097	1.194e-12	CCNE1	2.19183e-08
ENSG00000198597	19	30719197	31204445	892	109	364469	6.6777	1.2136e-11	ZNF536	2.22781e-07
ENSG00000177464	19	46093022	46105466	21	4	364469	4.623	1.8914e-06	GPR4	0.0347204
ENSG00000125746	19	46110252	46148887	64	10	364469	4.9743	3.2746e-07	EML2	0.00601118
ENSG00000010310	19	46171502	46186982	23	5	364469	5.8403	2.6061e-09	GIPR	4.78402e-05
ENSG00000130751	19	47523077	47549033	48	18	364469	5.1592	1.2404e-07	NPAS1	0.002277
ENSG00000130749	19	47567444	47617009	53	8	364469	8.2095	1.1102e-16	ZC3H4	2.03799e-12
ENSG00000142230	19	47616531	47713886	67	11	364469	4.578	2.3476e-06	SAE1	0.0430949
ENSG00000176920	19	49199228	49209207	27	3	364469	5.4998	1.9012e-08	FUT2	0.000349003
ENSG00000176909	19	49215999	49222978	13	3	364469	5.3214	5.1489e-08	MAMSTR	0.000945184
ENSG00000105538	19	49223844	49243978	31	4	364469	5.443	2.6191e-08	RASIP1	0.000480788
ENSG00000182264	19	49244109	49250166	20	2	364469	4.5531	2.6429e-06	IZUMO1	0.0485157
ENSG00000177380	19	49622646	49654283	71	13	364469	5.905	1.7628e-09	PPFIA3	3.23597e-05
ENSG00000182621	20	8112824	8949003	2149	156	364469	6.6709	1.2708e-11	PLCB1	2.33281e-07
ENSG00000197586	20	25176329	25207365	81	11	364469	4.7679	9.31e-07	ENTPD6	0.0170904
ENSG00000101294	20	30102231	30157370	80	4	364469	4.7025	1.2851e-06	HM13	0.0235906
ENSG00000131055	20	30225691	30232809	13	2	364469	4.8181	7.2464e-07	COX4I2	0.0133022
ENSG00000101336	20	30639991	30689659	69	8	364469	4.6047	2.0649e-06	HCK	0.0379054
ENSG00000126003	20	30780306	30795594	10	2	364469	5.6503	8.0106e-09	PLAGL2	0.000147051
ENSG00000101346	20	30795683	30826470	29	5	364469	5.6877	6.4385e-09	POFUT1	0.000118192
ENSG00000131067	20	33432523	33460663	42	6	364469	4.8556	6.0007e-07	GGT7	0.0110155
ENSG00000149596	20	42740335	42816218	242	38	364469	5.6217	9.4539e-09	JPH2	0.000173545
ENSG00000100979	20	44527399	44540794	22	8	364469	4.74	1.0685e-06	PLTP	0.0196145
ENSG00000100982	20	44563267	44576662	20	7	364469	5.2597	7.2137e-08	PCIF1	0.00132422
ENSG00000198026	20	44577292	44600833	45	10	364469	5.2803	6.4498e-08	ZNF335	0.00118399
ENSG00000124198	20	47538427	47653230	195	15	364469	4.9688	3.3681e-07	ARFGEF2	0.00618282
ENSG00000124203	20	57766075	57834168	121	23	364469	6.147	3.9477e-10	ZNF831	7.24679e-06
ENSG00000087495	20	58152564	58422766	784	66	364469	5.4996	1.9034e-08	PHACTR3	0.000349407
ENSG00000130584	20	62375019	62462597	306	18	364469	5.1509	1.296e-07	ZBTB46	0.00237907
ENSG00000198276	20	62571186	62587769	27	9	364469	4.9052	4.6668e-07	UCKL1	0.00856684
ENSG00000171703	20	62681189	62703700	53	12	364469	4.607	2.0426e-06	TCEA2	0.037496
ENSG00000197381	21	46493768	46646478	338	21	364469	4.6323	1.8083e-06	ADARB1	0.033195
ENSG00000093010	22	19929130	19957498	91	16	364469	4.8827	5.2327e-07	COMT	0.00960567
ENSG00000099889	22	19957419	20004331	149	17	364469	5.049	2.2207e-07	ARVCF	0.00407654
ENSG00000100354	22	40440821	40731812	342	16	364469	5.2791	6.4921e-08	TNRC6B	0.00119175
ENSG00000100266	22	43231418	43411151	423	14	364469	4.6987	1.3091e-06	PACSIN2	0.0240311

## Sheet: S1 Table 7
Supplementary Table 7. This table presents the lead single nucleotide polymorphisms (lead SNPs) identified across the 356 genomic risk loci derived from FUMA analysis of the mvIGLMS model. Each row corresponds to the most statistically significant SNP within its respective locus, based on LD clumping and genome-wide significance. In total, 522 lead SNPs are reported. The columns include: 'Novel' …
Novel	rsID	GenomicLocus	CHR	BP	nIndSigSNPs	IndSigSNPs	non_effect_allele	effect_allele	MAF	p	beta	se	nearestGene	dist	func	CADD	RDB	minChrState	commonChrState	Q_SNP	Q_SNP_df	Q_SNP_pval
No_BMI	rs7535528	1	1	2444414	1	rs7535528	A	G	0.38668	6.6511e-09	0.00393409	0.00067835	PANK4	0	exonic	19.59	5	4	4	30.3921	4	4.07246e-06
No_BMI,No_HTN	rs12725767	2	1	6676040	3	rs12725767;rs11892;rs200445	G	A	0.368787	3.16352e-13	-0.00497818	0.000683136	PHF13	0	intronic	5.812	2b	1	5	7.71029	4	0.102786
No_BMI	rs12128526	3	1	7723957	1	rs12128526	A	G	0.430417	4.87193e-08	-0.00357201	0.000654703	CAMTA1	0	exonic	8.208	5	4	15	10.5824	4	0.0316812
No_HTN	rs6668508	4	1	8574118	1	rs6668508	T	C	0.415507	1.09808e-10	-0.00435688	0.000675193	RERE	00:00:00	intronic	6.529	7	4	5	3.44284	4	0.486622
YES	rs284315	5	1	10734800	1	rs284315	G	A	0.463221	4.79357e-08	0.0035554	0.000651315	CASZ1	0	intronic	2.057		1	15	16.4149	4	0.00251012
No_HTN	rs34071855	5	1	10798489	5	rs34071855;rs4845953;rs12735339;rs488834;rs518789	G	C	0.353877	1.68587e-15	-0.00550093	0.000690854	CASZ1	0	intronic	0.777	4	2	7	85.1428	4	1.41475e-17
No_HTN	rs7537765	6	1	11887303	6	rs7537765;rs55892892;rs55714388;rs632793;rs12406089;rs1801131	G	A	0.142147	9.97886e-14	0.00658036	0.000884316	CLCN6	00:00:00	intronic	2.309	6	4	4	125.727	4	3.19134e-26
No_HTN	rs448385	7	1	25395133	2	rs448385;rs11249244	A	G	0.446322	3.2246e-09	-0.00389057	0.00065722	RP4-799D16.1	0	ncRNA_intronic	2.104	5	5	15	12.03	4	0.0171293
No_TG,No_HTN	rs36109400	8	1	27247822	2	rs36109400;rs34946857	A	G	0.133201	7.78271e-12	-0.00621628	0.000908482	NUDC	00:00:00	intronic	4.259	4	1	2	38.3685	4	9.40607e-08
No_BMI,No_TG	rs61779330	9	1	39967223	10	rs61779330;rs12402990;rs11206387;rs3916164;rs116401702;rs112646560;rs143026914;rs16826068;rs2490945;rs61779305	A	G	0.235586	3.26884e-18	-0.00677102	0.000778124	BMP8A	0	intronic	9.091	5	5	15	75.4083	4	1.63329e-15
No_HTN	rs7515635	10	1	42408070	2	rs7515635;rs11210563	C	T	0.471173	7.56257e-10	0.00403473	0.000655644	HIVEP3	0	intergenic	9.6	5	5	15	17.3639	4	0.00164223
No_BMI	rs138556772	11	1	46174888	2	rs138556772;rs41286710	A	G	0.0318091	1.07062e-09	0.0101618	0.00166628	IPP	0	intronic	2.156	6	4	5	33.3689	4	1.00375e-06
No_BMI	rs61782665	12	1	47692035	2	rs61782665;rs2070929	G	A	0.390656	1.03516e-10	0.00428108	0.000662529	TAL1:RP1-18D14.7	00:00:00	ncRNA_intronic	10.63	3a	1	13	36.798	4	1.98239e-07
No_BMI	rs1167309	13	1	49997674	2	rs1167309;rs68007327	T	C	0.303181	4.07898e-10	0.00437167	0.000699358	AGBL4	0	intronic	5.847		9	15	47.9951	4	9.46002e-10
No_BMI	rs1556485	14	1	62469545	2	rs1556485;rs1013293	G	A	0.204771	2.53572e-08	0.00458239	0.000822573	INADL	0	intronic	2.187		4	15	10.864	4	0.0281356
No_BMI,No_TG	rs12140153	14	1	62579891	2	rs12140153;rs1013293	T	G	0.0666004	4.02956e-10	0.0071652	0.0011459	INADL	0	exonic	26.8	6	4	15	83.3931	4	3.32522e-17
No_TG	rs1979722	14	1	62940097	5	rs1979722;rs61775956;rs61765938;rs12145455;rs646179	A	G	0.302187	9.49901e-24	0.00687512	0.000684316	DOCK7	0	intronic	4.336	7	4	5	1272.16	4	3.61177e-274
No_BMI	rs2613498	15	1	72752939	7	rs2613498;rs2568958;rs10889958;rs11588862;rs2821248;rs2126077;rs3101341	T	C	0.17495	3.88803e-22	0.00802416	0.000829455	NEGR1	4521	intergenic	2.847		5	15	72.2608	4	7.55967e-15
No_BMI	rs6688826	16	1	80812329	1	rs6688826	C	T	0.302187	3.05688e-08	-0.00394961	0.000713165	AL606519.1	17155	intergenic	4.79	5	9	15	23.1011	4	0.000120874
No_HTN	rs305226	17	1	89186565	1	rs305226	G	A	0.343936	7.79253e-09	0.00388009	0.000672123	PKN2	00:00:00	intronic	3.09		4	5	9.10142	4	0.0586139
No_BMI	rs588660	18	1	96886604	2	rs588660;rs4245663	A	G	0.419483	1.39705e-11	-0.00447336	0.000661915	UBE2WP1	2114	intergenic	3.64	7	5	15	54.9152	4	3.38461e-11
No_BMI,No_TG	rs4950118	19	1	98490358	1	rs4950118	T	G	0.166004	5.50258e-09	0.00511563	0.000877284	MIR137HG	00:00:00	ncRNA_intronic	16.63	7	5	15	47.307	4	1.31609e-09
No_BMI	rs17531363	20	1	107977075	1	rs17531363	C	A	0.309145	5.71607e-11	0.00469871	0.000717253	NTNG1	00:00:00	intronic	16.71	5	5	15	18.7526	4	0.000878972
No_BMI	rs17024258	21	1	110147321	1	rs17024258	T	C	0.0337972	1.00913e-09	-0.0124233	0.00203396	GNAT2	0	intronic	0.287	5	4	5	113.003	4	1.66483e-23
No_BMI	rs6658723	22	1	112274162	1	rs6658723	C	T	0.430417	6.52047e-09	0.00381996	0.000658292	FAM212B	0	intronic	0.539	7	4	5	27.0851	4	1.91065e-05
No_HTN	rs1759695	23	1	113027802	2	rs1759695;rs2999159	A	T	0.16998	2.49445e-08	-0.0047691	0.00085565	WNT2B	0	intronic	4.958	5	14	15	34.0049	4	7.43481e-07
No_HTN	rs72699046	23	1	113038761	1	rs72699046	C	G	0.0685885	5.46613e-12	-0.00873244	0.00126687	WNT2B	0	intronic	0.218	7	5	15	63.4511	4	5.45325e-13
No_HTN	rs57748895	24	1	115826169	1	rs57748895	T	A	0.0119284	1.07054e-08	-0.0142342	0.00248887	RP4-663N10.1	0	ncRNA_intronic	1.654	5	2	15	29.6863	4	5.6694e-06
No_BMI	rs15740	25	1	151040435	1	rs15740	A	G	0.21173	2.06086e-08	0.0044113	0.000786774	CDC42SE1:MLLT11	00:00:00	UTR3	1.158	6	4	5	31.7612	4	2.14061e-06
No_BMI	rs61813324	26	1	156049877	1	rs61813324	T	C	0.130219	1.99589e-10	-0.00613911	0.000965017	MEX3A	0	intronic	11.72	2b	1	5	72.4874	4	6.77037e-15
No_BMI	rs35041900	27	1	171451621	1	rs35041900	T	C	0.082505	9.91119e-09	-0.00647646	0.00112983	snoU13	472	downstream	4.399	6	5	15	27.4938	4	1.57941e-05
No_BMI	rs539515	28	1	177889025	12	rs539515;rs575908;rs591120;rs10913468;rs1336783;rs1889981;rs6667752;rs12135579;rs4339825;rs12140681;rs34472009;rs72702742	C	A	0.183897	6.48331e-28	-0.0088573	0.000808721	SEC16B	4065	intergenic	3.337	5	5	15	350.523	4	1.35242e-74
No_BMI	rs9425633	29	1	184657251	1	rs9425633	C	T	0.474155	7.05613e-09	-0.0037762	0.00065224	EDEM3	2113	intergenic	0.193	7	5	15	14.1746	4	0.00675819
No_BMI	rs1171381	30	1	190306342	1	rs1171381	G	A	0.428429	2.50712e-08	0.00366169	0.000657067	BRINP3:RP11-547I7.1	00:00:00	ncRNA_intronic	0.075		9	15	47.3113	4	1.31338e-09
YES	rs10801174	31	1	193073566	1	rs10801174	A	T	0.369781	4.71142e-08	0.00381424	0.000698339	GLRX2	0	intronic	7.757	2b	1	2	13.2542	4	0.0100981
YES	rs12142313	32	1	198772260	1	rs12142313	G	T	0.150099	1.63353e-10	-0.00604679	0.000945942	MIR181A1HG	4361	intergenic	0.538	6	5	15	7.56442	4	0.108902
No_BMI,No_HTN	rs2644112	33	1	201806106	7	rs2644112;rs11577900;rs2279681;rs7551784;rs2644123;rs2820290;rs10920259	C	T	0.304175	6.17155e-22	-0.00663385	0.000689114	IPO9	0	intronic	1.376	5	4	5	62.7713	4	7.58133e-13
No_BMI	rs227199	34	1	210265384	1	rs227199	C	G	0.316103	9.84312e-11	0.00439129	0.000678785	SYT14	0	intronic	0.222	6	5	15	9.9042	4	0.0420726
No_BMI,No_TG	rs10779835	35	1	230299949	3	rs10779835;rs11122449;rs627108	C	T	0.390656	7.28499e-15	0.0052107	0.000669805	GALNT2	0	intronic	4.301	7	2	15	471.669	4	8.97241e-101
No_HTN	rs3897821	36	1	243420388	1	rs3897821	G	A	0.357853	3.12573e-09	-0.00409533	0.000691212	SDCCAG8	0	intronic	2.802		1	2	9.31656	4	0.0536561
No_BMI	rs10205435	37	2	230442	1	rs10205435	C	T	0.308151	2.35339e-09	0.00423746	0.000709635	SH3YL1	00:00:00	UTR3	0.002	7	4	4	20.904	4	0.000330859
No_BMI	rs62106258	37	2	417167	3	rs62106258;rs77165542;rs141224959	C	T	0.0437376	1.97993e-30	0.0175011	0.00152649	AC105393.1	281	downstream	16.84	7	5	15	301.532	4	5.06209e-64
No_BMI	rs2685229	37	2	435315	1	rs2685229	C	T	0.454274	1.48411e-08	-0.00372677	0.000658045	AC105393.2	13011	intergenic	2.092	7	5	15	72.398	4	7.07139e-15
No_BMI	rs6728411	37	2	628902	2	rs6728411;rs10185713	A	G	0.324056	2.63041e-12	-0.00478364	0.000683751	TMEM18	38432	intergenic	8.599	4	1	15	62.2335	4	9.83788e-13
No_BMI,No_HTN	rs12714415	37	2	651430	8	rs12714415;rs10188118;rs13029479;rs7574085;rs1320340;rs7601009;rs10180960;rs7564167	C	T	0.173956	5.83843e-39	0.0117027	0.000896317	TMEM18	15904	intergenic	0.293	7	5	15	330.786	4	2.46583e-70
No_BMI	rs11893030	37	2	677591	3	rs11893030;rs61080649;rs34848618	G	C	0.0477137	4.81356e-12	0.009438	0.00136566	AC092159.2	0	ncRNA_intronic	8.67	2a	1	1	73.9671	4	3.29497e-15
No_TG	rs673548	38	2	21237544	1	rs673548	A	G	0.219682	3.83323e-08	0.00442163	0.000804171	APOB	0	intronic	3.723	4	4	15	942.536	4	1.01193e-202
No_BMI	rs10203386	39	2	25136866	4	rs10203386;rs754536;rs75421120;rs13428823	A	T	0.427435	1.13156e-09	-0.00398995	0.000655201	ADCY3	0	intronic	2.805	5	4	5	292.385	4	4.75611e-62
No_BMI	rs934778	39	2	25389224	9	rs934778;rs752208;rs6546044;rs754536;rs75421120;rs80078501;rs10196507;rs13428823;rs6545975	G	A	0.308151	2.34314e-16	-0.00574058	0.000699808	POMC	00:00:00	intronic	4.724		5	13	68.3266	4	5.11858e-14
No_TG,No_HTN	rs1275986	40	2	26912079	5	rs1275986;rs11126666;rs935166;rs1275957;rs1275958	A	C	0.407555	1.05684e-22	0.00658513	0.000671515	KCNK3	1909-09-08	intergenic	2	5	5	14	126.209	4	2.51688e-26
YES	rs11126681	40	2	26963378	5	rs11126681;rs12467466;rs12615509;rs1662987;rs935166	G	A	0.408549	2.88514e-10	0.00419072	0.000664684	KCNK3	7089	intergenic	8.453	4	5	15	3.79368	4	0.434647
No_TG	rs6714780	40	2	27189063	3	rs6714780;rs71441063;rs13021208	A	G	0.0755467	2.68302e-12	-0.01022	0.00146137	AC013472.4	0	ncRNA_intronic	0.656	6	5	14	181.721	4	3.18319e-38
No_TG	rs4665955	40	2	27383276	1	rs4665955	A	C	0.37674	2.17161e-08	0.0037351	0.000667251	AC013403.13	1903-03-23	intergenic	7.47	5	5	15	146.336	4	1.241e-30
No_TG,No_T2D	rs1260326	40	2	27730940	9	rs1260326;rs4665985;rs113160276;rs13021208;rs1317580;rs937813;rs111786627;rs80051818;rs1083864	C	T	0.410537	7.60322e-24	0.00670644	0.000666073	GCKR	0	exonic	13.22	5	5	15	2780.91	4	0
No_TG	rs1969131	40	2	28341375	8	rs1969131;rs12619936;rs2178197;rs13021208;rs1317580;rs937813;rs6547827;rs111786627	T	C	0.167992	2.985e-11	-0.00595397	0.000895697	BRE	0	intronic	1.578	5	5	15	131.08	4	2.28761e-27
No_HTN	rs3764769	41	2	43732958	2	rs3764769;rs6708660	T	C	0.253479	6.72381e-09	0.00430703	0.000742888	THADA	0	intronic	7.928	5	4	5	3.48935	4	0.479499
No_BMI	rs1421567	42	2	50217995	1	rs1421567	C	T	0.166004	1.01977e-09	0.00541277	0.000886426	NRXN1	0	intronic	4.523	6	9	15	29.9556	4	4.99733e-06
No_BMI	rs6732399	43	2	50690802	6	rs6732399;rs1520455;rs10208370;rs7598402;rs10184537;rs13034765	A	G	0.400596	3.45317e-10	-0.00413284	0.000658417	NRXN1	0	intronic	7.877	7	5	15	26.1613	4	2.93613e-05
YES	rs2968796	44	2	55287835	2	rs2968796;rs13387836	C	T	0.471173	1.0888e-08	-0.00374224	0.000654663	RTN4	0	intronic	3.268		5	15	8.88208	4	0.0641156
No_BMI	rs1106090	45	2	58068741	1	rs1106090	A	G	0.38668	4.54863e-10	0.00422833	0.000678276	VRK2	66044	intergenic	0.821	7	13	15	29.2501	4	6.95402e-06
No_BMI	rs12612428	46	2	58828431	5	rs12612428;rs6731302;rs4672252;rs6741951;rs11125757	C	T	0.135189	1.54222e-08	-0.00550013	0.000972305	LINC01122	0	ncRNA_intronic	4.594	2b	5	15	32.4104	4	1.57697e-06
No_BMI	rs1861410	46	2	58933591	7	rs1861410;rs2708149;rs6741951;rs11125757;rs6731302;rs4672252;rs7572387	T	C	0.430417	5.63152e-17	0.00551161	0.000658283	LINC01122	0	ncRNA_intronic	0.695		5	15	62.8368	4	7.34428e-13
No_BMI	rs17049738	46	2	59026222	2	rs17049738;rs2708149	C	A	0.0765408	7.23674e-10	0.00760218	0.00123395	LINC01122	0	ncRNA_intronic	17.5	4	5	15	33.0493	4	1.16706e-06
No_BMI,No_TG	rs7575523	47	2	59335104	3	rs7575523;rs6753852;rs4233974	G	T	0.379722	6.06422e-16	0.00540911	0.00066878	LINC01122	44202	intergenic	6.028	7	9	15	63.6934	4	4.84899e-13
No_HTN	rs113774595	48	2	61799575	1	rs113774595	T	G	0.281312	6.67888e-10	0.00438315	0.000709993	RP11-355B11.1	3333	intergenic	8.007	7	5	15	0.136938	4	0.99776
No_TG,No_HTN	rs1009358	49	2	65276452	3	rs1009358;rs7559813;rs6758819	C	T	0.38668	2.84056e-12	0.00469268	0.000671785	CEP68	7047	intergenic	11.35		5	15	70.1986	4	2.06095e-14
No_BMI	rs2861690	50	2	67838685	2	rs2861690;rs2861688	G	C	0.388668	1.14213e-10	0.0043068	0.000668049	AC010987.5	0	ncRNA_intronic	0.278	7	5	15	42.3413	4	1.41739e-08
No_BMI	rs10209325	51	2	86806356	2	rs10209325;rs683139	T	C	0.400596	3.25764e-08	0.00371872	0.000672829	CHMP3:RNF103-CHMP3:AC015971.2	00:00:00	ncRNA_intronic	9.156	6	9	15	34.3989	4	6.17195e-07
YES	rs11683207	52	2	98333290	1	rs11683207	C	T	0.173956	2.07604e-08	-0.0050433	0.000899699	ZAP70	0	intronic	0.334	5	1	15	6.90009	4	0.141263
No_BMI	rs1451533	53	2	105466005	1	rs1451533	A	G	0.262425	2.11867e-08	-0.0041245	0.000736253	LINC01158	0	ncRNA_intronic	7.967		1	13	46.3034	4	2.12961e-09
No_HTN	rs3136557	54	2	113591342	4	rs3136557;rs17042591;rs79849714;rs3136558	A	G	0.176938	1.40315e-09	0.00525945	0.000868597	IL1B	0	intronic	1.647	5	2	15	6.8289	4	0.145211
YES	rs1437349	55	2	142477274	1	rs1437349	T	C	0.329026	2.54681e-09	0.00405225	0.000680087	LRP1B	0	intronic	0.672	7	13	15	6.56826	4	0.16054
YES	rs997123	56	2	142852502	1	rs997123	C	T	0.485089	2.15179e-08	0.00365703	0.000653118	LRP1B	0	intronic	6.49		15	15	3.60901	4	0.461498
No_BMI	rs7560871	57	2	145616899	1	rs7560871	A	G	0.0646123	7.30553e-09	-0.007396	0.00127876	TEX41	0	ncRNA_intronic	0.086	6	5	15	15.8267	4	0.00326069
No_HTN	rs2950790	57	2	145759721	4	rs2950790;rs4662414;rs11687420;rs12151653	A	G	0.227634	1.84073e-09	0.00453077	0.000753712	TEX41	0	ncRNA_intronic	0.458		5	15	8.02721	4	0.0905866
No_BMI	rs429343	58	2	147903382	2	rs429343;rs2598503	G	A	0.437376	1.49637e-15	0.00527118	0.000660778	snoU13	178156	intergenic	2.784	7	14	15	35.9847	4	2.9148e-07
No_HTN	rs1116969	59	2	159312164	1	rs1116969	C	G	0.290258	2.29196e-10	0.00462566	0.000729555	CCDC148	0	intronic	0.339	7	5	15	2.02974	4	0.730289
YES	rs62190671	60	2	162652961	1	rs62190671	G	A	0.100398	9.835e-09	0.00689258	0.00120215	SLC4A10	0	intronic	1.107	3a	5	15	9.31373	4	0.0537187
No_TG	rs10195252	61	2	165513091	1	rs10195252	C	T	0.442346	8.2801e-09	0.00382939	0.000664518	COBLL1	0	intergenic	0.671	7	4	15	431.288	4	4.81682e-92
No_BMI	rs2884442	62	2	174936181	1	rs2884442	A	T	0.428429	6.56608e-11	-0.00438252	0.000671111	OLA1	993	downstream	4.813	4	5	15	11.8139	4	0.0187898
No_BMI,No_TG	rs34234296	62	2	175166636	7	rs34234296;rs10202742;rs113875113;rs12992995;rs72917533;rs77625597;rs75620859	A	G	0.353877	1.52173e-13	0.00498958	0.000675614	AC013467.1	951	upstream	1.199	6	13	14	24.2188	4	7.22002e-05
No_BMI	rs12615821	63	2	181568027	10	rs12615821;rs2216931;rs1453055;rs7571602;rs12621213;rs2113786;rs2368178;rs1528450;rs17455575;rs61548293	G	C	0.406561	1.17084e-12	0.00483086	0.000679563	AC009478.1	10845	intergenic	1.51	7	5	15	26.2818	4	2.77623e-05
YES	rs10930993	64	2	183084726	1	rs10930993	C	A	0.16998	7.82168e-09	0.00496335	0.000859863	PDE1A	0	intronic	5.835	5	5	15	11.0831	4	0.0256453
No_HTN	rs1918898	65	2	188100639	3	rs1918898;rs12469000;rs1355521	T	C	0.368787	2.25425e-10	0.00432899	0.000682489	AC007319.1	0	ncRNA_intronic	4.063		9	15	3.42024	4	0.490109
YES	rs7570446	66	2	193801010	1	rs7570446	A	C	0.481113	2.29019e-08	-0.00365582	0.000654167	PCGEM1	2336-05-17	intergenic	0.903	6	9	15	10.442	4	0.033605
No_BMI	rs6752454	67	2	198938959	2	rs6752454;rs6716898	G	T	0.188867	1.68804e-09	0.0052325	0.000868423	PLCL1	0	intronic	8.25	6	5	15	22.033	4	0.000197416
YES	rs1263608	68	2	207968218	1	rs1263608	C	T	0.361829	1.96971e-08	-0.00382066	0.000680481	KLF7	0	intronic	12.03		4	5	9.21613	4	0.0559186
No_TG,No_T2D,No_HTN	rs1515110	69	2	227122216	4	rs1515110;rs10804330;rs7578326;rs1515114	T	G	0.37674	2.45886e-17	-0.00574022	0.000677731	AC068138.1	72128	intergenic	1.761	6	5	15	395.095	4	3.19206e-84
No_BMI	rs72617141	70	2	229020339	2	rs72617141;rs13007222	G	C	0.208748	2.9194e-08	-0.00442146	0.000797206	SPHKAP	0	intronic	9.251	5	5	15	42.254	4	1.4777e-08
No_BMI	rs1044822	71	2	230629138	1	rs1044822	T	C	0.153082	2.12919e-10	0.0057899	0.000911548	TRIP12	0	UTR3	7.95		4	4	29.3678	4	6.58128e-06
No_BMI	rs9847186	72	3	25081857	1	rs9847186	A	G	0.420477	2.70294e-08	0.00367466	0.00066095	AC133680.1	0	ncRNA_intronic	4.938	7	5	15	34.9389	4	4.78158e-07
No_HTN	rs2643826	73	3	27562988	6	rs2643826;rs513546;rs903346;rs17019721;rs55988870;rs648103	T	C	0.452286	9.91599e-14	-0.00489402	0.00065762	AC137675.1	3855	intergenic	2.245	4	2	15	58.2427	4	6.78634e-12
YES	rs1382554	74	3	35093841	1	rs1382554	A	T	0.239563	2.69327e-08	-0.00411481	0.000740035	KRT8P18	163355	intergenic	2.992	6	9	15	9.691	4	0.0459671
No_BMI	rs6766511	75	3	35659344	2	rs6766511;rs7612999	G	T	0.364811	2.57467e-11	-0.00453892	0.000680595	ARPP21	21092	intergenic	0.523	6	14	15	14.0556	4	0.0071196
No_BMI	rs148742710	76	3	46836072	3	rs148742710;rs71328912;rs112471280	C	G	0.0904573	3.41906e-08	-0.00582247	0.00105508	PRSS50:PRSS45	00:00:00	intronic	0.828	6	9	15	21.1454	4	0.00029632
No_BMI	rs62260779	76	3	48009467	3	rs62260779;rs71328912;rs112471280	T	C	0.0874751	1.04797e-11	-0.00745476	0.00109633	MAP4	0	intronic	0.303	7	4	5	27.527	4	1.55514e-05
No_BMI	rs62262510	76	3	49111878	2	rs62262510;rs71324996	A	G	0.0695825	1.72881e-08	-0.00670839	0.00119003	QRICH1	0	intronic	1.513	7	4	4	38.7214	4	7.95325e-08
No_BMI	rs73077157	76	3	49749705	3	rs73077157;rs73077175;rs11710037	C	A	0.130219	4.41394e-08	0.00530634	0.000969471	RNF123	00:00:00	intronic	1.832	7	2	5	42.1389	4	1.56118e-08
No_BMI,No_IBD	rs9843653	76	3	49920571	8	rs9843653;rs2014830;rs1046953;rs2188151;rs11710037;rs73077175;rs71324996;rs2280405	C	T	0.492048	2.13385e-16	-0.00536677	0.000653344	MST1R	3863	intergenic	0.071	6	5	15	173.11	4	2.24867e-36
No_HTN	rs3821843	77	3	53558012	2	rs3821843;rs35593046	A	G	0.310139	1.36517e-10	-0.00455836	0.000710055	CACNA1D	0	intronic	2.52	5	4	15	41.7126	4	1.91337e-08
No_HTN	rs11709171	77	3	53669904	3	rs11709171;rs11711142;rs6445597	C	A	0.196819	1.12456e-09	-0.00501772	0.000823841	CACNA1D	0	intronic	1.621	5	4	15	3.33107	4	0.504024
No_HTN	rs6804251	77	3	53862116	4	rs6804251;rs35518479;rs4687587;rs7626693	G	A	0.432406	1.28638e-10	-0.00428172	0.000666024	CHDH	0	intronic	3.888	7	5	15	8.03821	4	0.0901885
No_BMI	rs9867437	78	3	85676752	3	rs9867437;rs11915747;rs4856605	C	A	0.466203	7.46199e-09	0.00380191	0.000657749	CADM2	0	intronic	4.379	7	5	15	23.2579	4	0.000112455
No_BMI	rs13066686	79	3	94075026	5	rs13066686;rs62265469;rs2171600;rs34309901;rs1454687	A	C	0.411531	4.05447e-14	0.00503971	0.000666695	ARMC10P1	150583	intergenic	0.867	7	14	15	49.0007	4	5.83686e-10
No_BMI	rs34870876	80	3	128204877	2	rs34870876;rs78360844	G	C	0.0586481	5.66344e-09	0.00793864	0.00136253	GATA2	0	exonic	8.315	4	1	13	11.6638	4	0.0200342
No_BMI	rs3749262	81	3	131624097	5	rs3749262;rs73206074;rs7613261;rs1320903;rs66649556	A	G	0.263419	1.54009e-14	-0.00560752	0.000729751	CPNE4	0	intronic	10.61	6	5	15	66.4926	4	1.24717e-13
No_BMI	rs3736566	81	3	131956526	1	rs3736566	A	T	0.341948	4.25231e-08	-0.00366755	0.000669256	CPNE4	0	intronic	5.126	5	7	15	11.1439	4	0.024994
No_BMI,No_TG,No_HTN	rs1711171	82	3	136020541	12	rs1711171;rs503973;rs5026242;rs4678440;rs4678272;rs6773440;rs148874568;rs6439623;rs61683900;rs13065565;rs9845457;rs3905668	C	T	0.244533	1.59597e-26	-0.00805988	0.000756211	PCCB	00:00:00	intronic	1.589		4	4	77.9339	4	4.77068e-16
No_BMI	rs2035936	83	3	141298124	1	rs2035936	T	G	0.0526839	3.49407e-08	-0.00795722	0.00144292	RASA2	00:00:00	intronic	0.36		4	5	46.5179	4	1.92151e-09
No_TG,No_HTN	rs9844972	84	3	150097635	1	rs9844972	C	G	0.0675944	3.21904e-12	-0.00901181	0.00129335	TSC22D2	28486	intergenic	7.369	5	2	15	88.3043	4	3.01742e-18
No_HTN	rs6441207	85	3	158282459	4	rs6441207;rs827102;rs6797629;rs73172114	T	C	0.393638	7.23385e-09	-0.00385188	0.000665793	RP11-538P18.2	0	ncRNA_intronic	0.144	5	5	15	4.6828	4	0.321419
No_BMI	rs528970	86	3	161477076	1	rs528970	G	A	0.455268	3.22308e-09	-0.00389366	0.000657734	RP11-774I5.1	57620	intergenic	2.992	7	7	15	12.0599	4	0.0169116
YES	rs7612014	87	3	167467135	1	rs7612014	G	A	0.193837	1.23686e-08	-0.00442125	0.000776399	SERPINI1	0	intronic	8.453	7	5	15	8.51272	4	0.0745026
No_HTN	rs2014590	88	3	169146497	1	rs2014590	T	C	0.477137	3.58217e-08	0.00359829	0.000653011	MECOM	0	intronic	1.259	7	5	15	17.5113	4	0.0015372
No_HTN	rs6770911	88	3	169295764	1	rs6770911	C	A	0.310139	7.8639e-09	-0.00415954	0.000720722	MECOM	0	intronic	9.018	6	5	15	3.55844	4	0.469048
No_BMI,No_TG	rs73169730	89	3	170734438	2	rs73169730;rs11917504	G	A	0.286282	7.10514e-11	-0.00475161	0.000728951	SLC2A2	0	intronic	3.613	6	5	15	54.7856	4	3.60306e-11
No_BMI	rs247975	90	3	173107443	1	rs247975	C	T	0.470179	4.13248e-11	-0.00432538	0.000655435	NLGN1	6630	intergenic	7.006		5	15	38.8103	4	7.62408e-08
No_BMI	rs2606228	91	3	183537759	4	rs2606228;rs1985299;rs262983;rs263017	C	A	0.32505	9.24273e-11	0.0044615	0.000688626	MAP6D1	0	intronic	4.019	1f	2	5	14.4463	4	0.00599867
No_BMI	rs73052033	92	3	185828465	3	rs73052033;rs9825254;rs4077189	C	T	0.185885	6.26875e-14	0.00632131	0.000842578	DGKG	0	upstream	5.834	2b	1	7	102.243	4	3.2759e-21
YES	rs2995803	93	4	2990864	5	rs2995803;rs113928896;rs363063;rs3755883;rs3135064	T	C	0.341948	1.7941e-09	0.00420321	0.000698738	GRK4	0	intronic	0.962	7	5	15	16.3944	4	0.00253312
No_BMI,No_TG	rs6851060	93	4	3380088	5	rs6851060;rs2269496;rs362307;rs3135064;rs3135063	C	T	0.11829	3.86901e-12	-0.00676509	0.000974532	RGS12	0	intronic	1.802	6	4	5	36.1356	4	2.71367e-07
No_TG	rs13108218	93	4	3443931	6	rs13108218;rs59950280;rs362280;rs3135064;rs3135063;rs6818397	G	A	0.389662	6.25444e-13	0.00486318	0.000675928	HGFAC	0	intronic	3.746	5	1	15	181.003	4	4.54002e-38
No_TG	rs12233810	94	4	17859768	1	rs12233810	T	C	0.279324	1.17696e-11	0.00498936	0.000735566	LCORL	0	intronic	0.409	7	5	15	18.8834	4	0.000828516
No_TG,No_HTN	rs7700107	94	4	17880416	3	rs7700107;rs75631642;rs58854324	C	A	0.101392	1.81836e-15	-0.00753559	0.000947499	LCORL	0	intronic	15.91	6	4	15	44.1266	4	6.03868e-09
No_BMI,No_HTN	rs34811474	95	4	25408838	6	rs34811474;rs1017716;rs112804393;rs6849555;rs316806;rs13434763	A	G	0.2167	2.05828e-21	0.00736141	0.000774719	ANAPC4	0	exonic	23.7	6	4	4	83.5853	4	3.02722e-17
No_HTN	rs6822932	96	4	38395000	3	rs6822932;rs6819003;rs2046645	A	G	0.487078	9.85257e-11	0.00422105	0.000652485	RP11-83C7.1	7619	intergenic	0.25	6	5	15	3.46615	4	0.483044
No_BMI,No_T2D	rs12641981	97	4	45179883	4	rs12641981;rs348495;rs13104545;rs1500486	T	C	0.418489	1.25149e-18	-0.00580643	0.000659073	RP11-362I1.1	126213	intergenic	0.412	5	5	15	194.579	4	5.49798e-41
No_BMI	rs1051447	98	4	49063872	2	rs1051447;rs2572356	A	C	0.252485	9.14687e-10	0.00439728	0.000718085	CWH43	0	exonic	23.9	6	5	15	9.59068	4	0.047917
No_BMI,No_HTN	rs7676869	99	4	52821319	1	rs7676869	T	G	0.224652	8.67653e-12	-0.00504621	0.000739166	RP11-61F5.1	22925	intergenic	0.578	6	9	15	9.80862	4	0.0437779
No_BMI,No_TG	rs11727273	100	4	55509748	2	rs11727273;rs2237025	T	C	0.463221	4.1182e-09	0.0038582	0.000656226	KIT	14336	intergenic	2.248	6	5	15	48.1473	4	8.7937e-10
No_HTN	rs56190605	101	4	81162062	4	rs56190605;rs72658305;rs989509;rs17004846	G	A	0.16998	2.57101e-10	0.00575231	0.000909793	FGF5	25690	intergenic	2.308	7	2	14	18.5946	4	0.000943967
No_HTN	rs13125101	101	4	81174592	5	rs13125101;rs35954793;rs6848130;rs17004846;rs989509	A	G	0.270378	3.29414e-36	-0.00903134	0.000718777	FGF5	13160	intergenic	0.297	4	2	14	247.674	4	2.06394e-52
No_BMI	rs7694531	102	4	96087101	5	rs7694531;rs3796463;rs3796459;rs36040316;rs4254782	G	A	0.39662	1.85073e-10	0.00423694	0.000664801	UNC5C	0	UTR3	3.767	3a	5	15	9.49694	4	0.0498101
No_T2D	rs2865383	102	4	96152313	5	rs2865383;rs36040316;rs4254782;rs3796463;rs3796459	C	T	0.350895	1.27219e-09	-0.00409307	0.000674214	UNC5C	0	intronic	4.239		5	15	28.8984	4	8.19792e-06
No_T2D,No_HTN	rs7695096	103	4	103932556	6	rs7695096;rs7665026;rs10516497;rs7662107;rs227279;rs227280	T	C	0.488072	1.6536e-16	0.00538904	0.000653624	SLC9B1	0	intronic	6.437	4	2	15	22.215	4	0.000181605
No_HTN	rs56388530	104	4	106910958	1	rs56388530	T	C	0.228628	1.95751e-09	-0.00458814	0.000764525	NPNT	0	intronic	17.89	2b	5	15	29.3407	4	6.66537e-06
No_HTN	rs6848906	105	4	111386198	2	rs6848906;rs7670649	C	T	0.170974	1.62753e-10	0.00580869	0.000908614	ENPEP	0	intergenic	0.862	5	5	15	14.7679	4	0.00520767
No_BMI	rs2391540	106	4	130726833	1	rs2391540	A	T	0.332008	2.56212e-08	0.00385109	0.000691524	RP11-422J15.1	0	ncRNA_intronic	3.11	7	5	15	20.4937	4	0.000398915
No_BMI	rs1296328	107	4	137083193	1	rs1296328	C	A	0.451292	1.71632e-09	0.00397655	0.000660271	RP11-775H9.2	0	ncRNA_intronic	16.47		5	15	63.5773	4	5.12959e-13
No_BMI	rs797090	108	4	140867514	1	rs797090	G	A	0.341948	1.24805e-09	0.00410379	0.000675638	MAML3	0	intronic	15.37		5	15	37.3259	4	1.54323e-07
No_HTN	rs4690774	109	4	144085327	4	rs4690774;rs1470130;rs12644329;rs13116507	T	A	0.497018	4.15353e-14	0.00493786	0.000653494	RP11-284M14.1	0	ncRNA_intronic	3.035	5	5	15	4.77815	4	0.310828
No_HTN	rs11724647	110	4	156646340	2	rs11724647;rs67168236	A	T	0.201789	1.71541e-08	0.00475082	0.000842568	GUCY1A3	0	intronic	10.8	6	4	15	26.46	4	2.55564e-05
No_HTN	rs9716700	111	5	32711633	2	rs9716700;rs3792765	A	C	0.184891	1.81764e-08	-0.00492439	0.0008749	NPR3	0	UTR5	15.8	4	1	1	10.3384	4	0.0350977
No_HTN	rs10059884	111	5	32832474	8	rs10059884;rs1818116;rs6863996;rs3792765;rs7706886;rs1173743;rs7723517;rs1177765	A	C	0.421471	3.29215e-26	-0.00704404	0.000665118	NPR3:AC026703.1	40654:40654	intergenic	4.524	6	5	15	43.1442	4	9.65903e-09
No_BMI	rs7723426	112	5	43186097	2	rs7723426;rs35375873	C	T	0.346918	1.678e-09	-0.00420106	0.000697126	ZNF131	0	intronic	4.347		5	15	16.0995	4	0.00288847
No_TG,No_HTN	rs459193	113	5	55806751	2	rs459193;rs456867	G	A	0.291252	1.16957e-15	-0.00598871	0.000747877	AC022431.2	642	downstream	1.064		5	15	176.223	4	4.82712e-37
No_TG,No_HTN	rs28650790	113	5	55861464	3	rs28650790;rs13179413;rs11948950	T	C	0.177932	5.82168e-20	-0.00759307	0.000830063	AC022431.2	0	intronic	4.074	5	2	15	303.87	4	1.58483e-64
No_BMI	rs10805383	114	5	63034606	2	rs10805383;rs7714850	A	G	0.483101	1.6024e-10	-0.00418519	0.000654417	RP11-158J3.2	2499-11-27	intergenic	8.641	6	9	15	28.5942	4	9.4507e-06
YES	rs4565192	115	5	74250573	7	rs4565192;rs6870053;rs57261866;rs7700719;rs56858051;rs7710706;rs7707246	C	T	0.168986	1.07083e-08	0.00535103	0.00093564	CTD-2503O16.4	0	ncRNA_intronic	4.021	5	2	15	7.10651	4	0.130366
No_BMI	rs2307111	115	5	75003678	5	rs2307111;rs56858051;rs7707246;rs4704187;rs6886841	C	T	0.395626	3.46625e-09	0.00394547	0.000667836	POC5	0	exonic	15.77	5	4	5	204.4	4	4.25384e-43
No_BMI,No_HTN	rs10042590	116	5	87773318	9	rs10042590;rs116367645;rs992623;rs34317;rs17551090;rs622803;rs9986272;rs13354898;rs6870983	A	G	0.0914513	4.59275e-14	0.00886032	0.00117464	CTC-498M16.4	0	ncRNA_intronic	0.807	7	5	15	8.58615	4	0.0723185
No_BMI	rs3814424	116	5	87968953	6	rs3814424;rs2161228;rs1422189;rs13155750;rs10070734;rs35267052	T	C	0.171968	1.55214e-18	-0.00788712	0.000897709	LINC00461	0	ncRNA_exonic	12.18	4	1	13	75.5668	4	1.51191e-15
No_BMI	rs55814654	117	5	88798373	2	rs55814654;rs62380081	G	A	0.368787	3.17408e-10	-0.00426242	0.000677647	CTD-2232E5.2	32516	intergenic	4.876	5	14	15	35.132	4	4.36412e-07
No_BMI	rs59399491	118	5	92560816	1	rs59399491	A	G	0.185885	5.64666e-09	0.00477597	0.000819641	POLD2P1	42318	intergenic	1.374	7	5	15	16.326	4	0.00261146
YES	rs27433	119	5	96109935	2	rs27433;rs28119	G	T	0.15507	1.97062e-08	-0.00513683	0.000914912	CAST:ERAP1	00:00:00	UTR3	6.674	7	4	4	2.32641	4	0.675965
No_BMI	rs12513616	120	5	107337346	2	rs12513616;rs158179	T	C	0.225646	2.1414e-09	-0.00471435	0.00078747	FBXL17	0	intronic	0.319	7	5	15	18.6059	4	0.000939159
No_BMI	rs286779	120	5	107491500	7	rs286779;rs7707800;rs2161160;rs7446237;rs288183;rs158172;rs158179	G	A	0.192843	3.46404e-15	0.00671194	0.000852533	FBXL17	0	intronic	4.142	6	5	15	51.0592	4	2.16958e-10
No_BMI	rs4705779	121	5	112452316	3	rs4705779;rs1443689;rs153570	A	C	0.440358	3.43408e-10	0.00411703	0.000655808	MCC	0	intronic	4.475	5	4	15	13.1514	4	0.0105594
No_HTN	rs860815	122	5	113874137	6	rs860815;rs7736264;rs391735;rs287667;rs289032;rs4435857	A	G	0.232604	4.25406e-11	-0.00527821	0.000800342	RP11-492A10.1	0	ncRNA_intronic	2.806		9	15	12.7322	4	0.0126611
No_HTN	rs6595828	123	5	127817549	1	rs6595828	C	T	0.372763	2.83426e-08	-0.00368935	0.000664582	FBN2	0	intronic	1.879	5	4	15	23.721	4	9.08455e-05
YES	rs274559	124	5	131720070	1	rs274559	G	A	0.414513	9.79985e-09	-0.00385948	0.000673069	SLC22A5	0	intronic	7.992		4	5	7.10365	4	0.130511
No_TG,No_HTN	rs72801474	125	5	132444128	2	rs72801474;rs6596099	A	G	0.0685885	2.69757e-11	0.00755403	0.00113386	HSPA4	1986	intergenic	0.703	5	5	5	62.226	4	9.87345e-13
YES	rs78894057	126	5	141311896	1	rs78894057	C	T	0.0318091	4.7217e-08	-0.00896414	0.00164134	KIAA0141	0	intronic	5.283	7	4	4	3.45185	4	0.485238
YES	rs1985524	127	5	147847788	1	rs1985524	C	G	0.405567	8.98394e-09	0.00376845	0.00065551	HTR4	0	intronic	0.722	6	5	15	5.43326	4	0.245658
YES	rs11531420	127	5	148069705	1	rs11531420	C	T	0.241551	3.3649e-08	0.0043125	0.000781066	HTR4	12906	intergenic	2.534	7	5	15	6.39166	4	0.171746
No_HTN	rs7700842	128	5	157824183	3	rs7700842;rs13159918;rs12332652	C	T	0.359841	1.77616e-14	0.00517698	0.000675327	RP11-542A14.1	27409	intergenic	1.874	6	5	15	64.7414	4	2.91707e-13
No_TG,No_HTN	rs1122249	128	5	157984479	2	rs1122249;rs12332652	G	A	0.323062	4.64844e-08	-0.00382893	0.000700723	RP11-32D16.1	23032	intergenic	3.023	5	5	15	80.4841	4	1.37542e-16
No_BMI,No_HTN	rs869592	128	5	158430187	3	rs869592;rs17717829;rs34569927	G	C	0.225646	2.39468e-10	-0.00478913	0.000756143	EBF1	0	intronic	15.61	4	2	14	22.512	4	0.000158463
No_BMI	rs1322842	129	6	20488897	5	rs1322842;rs12205104;rs62398908;rs2143407;rs3806114	G	A	0.350895	1.65823e-11	0.00452785	0.000672453	E2F3	00:00:00	intronic	2.05		4	4	28.0509	4	1.21802e-05
No_HTN	rs885769	130	6	22060582	1	rs885769	C	T	0.358847	2.42914e-08	-0.00379125	0.000679645	CASC15	0	ncRNA_intronic	3.478		4	15	13.6657	4	0.00844198
No_BMI	rs4276486	131	6	35054672	2	rs4276486;rs732594	C	G	0.188867	1.4089e-12	0.00559863	0.000790413	ANKS1A	00:00:00	intronic	0.847	4	4	4	32.7579	4	1.33889e-06
No_BMI	rs3800406	131	6	35133074	2	rs3800406;rs55731338	G	A	0.102386	2.57587e-08	-0.00597196	0.00107254	TCP11	16686	intergenic	4.29		5	15	76.4879	4	9.65224e-16
No_HTN	rs62398607	132	6	39145523	1	rs62398607	C	T	0.227634	3.71056e-10	0.00503536	0.000803633	KCNK5	11225	intergenic	1.105	6	5	9	3.20162	4	0.524669
No_BMI	rs34045288	133	6	40369081	6	rs34045288;rs12173741;rs34298980;rs4714342;rs2033531;rs2436728	T	C	0.32008	4.4046e-14	-0.00521917	0.000691423	LRFN2	0	intronic	2.244	5	5	15	98.6209	4	1.93372e-20
No_HTN	rs9394951	134	6	43350753	2	rs9394951;rs2279087	T	C	0.464215	3.3672e-13	0.00478739	0.000657714	ZNF318	13536	intergenic	0.008	7	7	15	3.9196	4	0.416997
No_TG	rs6905288	135	6	43758873	1	rs6905288	A	G	0.403579	1.45684e-08	-0.00373195	0.000658591	VEGFA	4648	intergenic	0.359	5	5	15	469.633	4	2.47171e-100
No_BMI,No_HTN	rs1845034	136	6	50303029	2	rs1845034;rs73737608	T	C	0.135189	5.44797e-12	-0.0063918	0.000927236	RP11-524K22.1	178718	intergenic	0.82	7	9	15	10.9803	4	0.026786
No_BMI	rs12528623	136	6	50633619	4	rs12528623;rs74388152;rs72891726;rs72887113	G	A	0.0218688	3.94767e-11	-0.0123367	0.00186749	RP1-28O17.1	1978-07-29	intergenic	2.854	7	14	15	31.5045	4	2.41522e-06
No_BMI	rs4715208	136	6	50829471	3	rs4715208;rs4715209;rs9473924	G	A	0.251491	6.40603e-11	-0.00493818	0.000755773	RPS17P5	4095	intergenic	14.95	5	7	15	120.153	4	4.95522e-25
No_BMI	rs1928185	136	6	50935513	9	rs1928185;rs4082052;rs17540418;rs1325033;rs4533991;rs74388152;rs9473924;rs72891726;rs72887113	C	T	0.166004	1.0677e-19	-0.00789113	0.000868892	FTH1P5	54543	intergenic	3.327	6	9	15	158.145	4	3.65381e-33
No_BMI	rs17738108	136	6	51147806	1	rs17738108	G	T	0.22664	6.78583e-11	-0.00500783	0.000767446	RP3-437C15.2	102273	intergenic	2.858	6	5	15	48.4445	4	7.62437e-10
No_BMI	rs1884953	137	6	51798760	1	rs1884953	A	T	0.178926	1.26406e-08	-0.00496496	0.000872445	PKHD1	0	intronic	5.659	2b	4	15	24.5431	4	6.21521e-05
No_BMI	rs72910629	138	6	69761994	1	rs72910629	G	A	0.122266	3.90688e-08	-0.0052622	0.000957632	BAI3	0	intronic	5.431	7	5	15	13.4227	4	0.0093849
No_BMI	rs12192356	139	6	70346713	1	rs12192356	T	C	0.209742	7.56328e-09	0.00455872	0.000788991	AL358133.1	15348	intergenic	13.69	6	14	15	9.05992	4	0.0596191
No_HTN	rs1507153	140	6	79484386	3	rs1507153;rs2202659;rs10455352	A	C	0.363817	2.14537e-11	-0.0045124	0.000673918	RP11-173D14.3	35045	intergenic	0.486	7	14	15	4.35833	4	0.359678
No_TG,No_HTN	rs2983896	141	6	97029871	2	rs2983896;rs10457146	A	G	0.236581	7.59692e-11	-0.00518462	0.000796607	FHL5	0	intronic	5.634	7	5	15	13.6267	4	0.00858689
No_BMI	rs9372625	142	6	98344031	4	rs9372625;rs9375138;rs2388334;rs1933720	A	G	0.407555	1.0836e-11	0.00457909	0.000673898	RP11-436D23.1	0	ncRNA_intronic	1.591	6	7	15	33.7234	4	8.49121e-07
No_BMI	rs7739566	143	6	126094757	1	rs7739566	T	A	0.499006	1.73568e-09	-0.00393274	0.000653193	NCOA7	7549	intergenic	1.157	2c	5	15	15.7274	4	0.00340765
No_TG,No_HTN	rs13210511	144	6	127155711	1	rs13210511	T	C	0.446322	5.97014e-09	-0.00382174	0.000656928	RPS4XP9	150718	intergenic	7.613	7	14	15	196.867	4	1.77162e-41
No_TG	rs607342	145	6	139830218	1	rs607342	C	A	0.431412	8.24936e-10	0.00406952	0.000662783	RP11-12A2.3	36025	intergenic	13.88	5	5	15	207.718	4	8.22472e-44
YES	rs72995085	146	6	143193971	1	rs72995085	C	T	0.198807	3.68597e-09	0.00504737	0.000855819	HIVEP2	0	intronic	0.351	5	2	7	18.125	4	0.00116658
No_HTN	rs62434129	147	6	151008837	1	rs62434129	T	A	0.0695825	8.93697e-09	0.00729076	0.00126801	PLEKHG1	0	intronic	5.225	4	2	15	76.0633	4	1.1871e-15
No_BMI	rs34934114	148	6	163082480	2	rs34934114;rs9365499	A	G	0.124254	4.77165e-11	0.00657313	0.000999276	PARK2	0	intronic	4.976	6	9	15	29.3702	4	6.57391e-06
No_HTN	rs1021508	149	6	166182483	1	rs1021508	T	C	0.400596	4.94719e-10	-0.00418025	0.000671982	PDE10A:RP11-252P19.1	00:00:00	ncRNA_intronic	3.606	5	5	15	16.4797	4	0.0024386
No_HTN	rs73033340	150	7	1195692	1	rs73033340	G	A	0.0427435	9.63737e-09	0.0106028	0.00184815	ZFAND2A	0	intronic	2.717	3a	2	4	11.7778	4	0.0190824
No_BMI	rs11766944	151	7	1888051	4	rs11766944;rs62444907;rs17132130;rs11760633	A	G	0.213718	1.55509e-10	0.00537952	0.000840566	MAD1L1:AC110781.3	00:00:00	UTR3	1.35	5	4	15	32.7155	4	1.36591e-06
No_HTN	rs13225558	152	7	2543426	2	rs13225558;rs2906136	C	G	0.246521	2.2586e-08	-0.00435234	0.000778464	LFNG	8736	intergenic	0.607	5	5	15	5.76628	4	0.217296
No_HTN	rs13243458	153	7	7221952	3	rs13243458;rs7780273;rs1468520	T	A	0.117296	2.16546e-14	-0.0078309	0.00102493	C1GALT1	0	intronic	7.5	4	1	1	7.75508	4	0.100973
No_TG	rs6968865	154	7	17287269	2	rs6968865;rs10499488	T	A	0.387674	2.27412e-10	-0.00424033	0.000668655	AC003075.4	32188	intergenic	3.646	5	5	15	37.4844	4	1.43142e-07
No_TG	rs1534696	155	7	26397239	3	rs1534696;rs2699813;rs1011390	A	C	0.439364	6.19312e-10	0.00404758	0.000654373	SNX10	0	intronic	1.942		4	15	76.7424	4	8.52644e-16
No_BMI	rs4549685	156	7	39326478	1	rs4549685	T	C	0.336978	2.54512e-10	0.004392	0.000694473	POU6F2	0	intronic	1.32	7	5	15	11.0882	4	0.0255903
No_BMI	rs10807744	157	7	71641264	3	rs10807744;rs4577845;rs12538435	T	G	0.188867	2.41383e-08	0.00471845	0.000845695	CALN1	0	intronic	3.668	6	4	15	38.1233	4	1.05682e-07
No_TG	rs62466318	158	7	73042085	5	rs62466318;rs34321592;rs35489648;rs12539351;rs33951980	T	C	0.195825	3.26932e-22	0.00788999	0.000814095	MLXIPL	3211	intergenic	1.873	6	4	13	1889.56	4	0
No_BMI,No_HTN	rs56383938	159	7	74097622	1	rs56383938	G	A	0.0765408	4.34689e-12	0.00799881	0.00115499	GTF2I	0	intronic	7.627	5	4	5	25.1236	4	4.75108e-05
No_BMI,No_HTN	rs7794284	159	7	74098056	4	rs7794284;rs2718272;rs73137172;rs2529275	G	A	0.209742	1.86834e-15	-0.00604787	0.000760759	GTF2I	0	intronic	2.751	6	4	5	14.788	4	0.00516175
No_BMI	rs113744930	159	7	75053499	2	rs113744930;rs6944634	A	G	0.11829	3.36705e-11	-0.00657207	0.000991329	POM121C	0	exonic	12.63	5	4	4	21.7517	4	0.000224569
No_BMI	rs58513914	159	7	75147934	2	rs58513914;rs6944634	A	G	0.0944334	3.79119e-08	-0.00570393	0.00103702	PMS2P3	0	ncRNA_intronic	1.023	7	4	5	13.3582	4	0.00965193
No_BMI,No_HTN	rs794373	159	7	75148813	4	rs794373;rs794356;rs6955671;rs6944634	C	T	0.444334	6.5699e-20	0.00604735	0.000662033	PMS2P3	0	ncRNA_intronic	3.558		4	5	58.3737	4	6.36997e-12
No_BMI	rs1030015	160	7	78139581	1	rs1030015	T	G	0.472167	4.30643e-08	-0.00357852	0.000653277	MAGI2	0	intronic	0.823	7	5	15	10.6484	4	0.0308137
No_BMI	rs10257273	161	7	99188589	4	rs10257273;rs6957987;rs143524414;rs9632722	T	A	0.156064	3.44183e-13	0.00664955	0.000913917	GS1-259H13.10	0	intronic	1.377	6	9	15	27.9422	4	1.28137e-05
No_BMI	rs39330	162	7	103449555	2	rs39330;rs12375196	T	A	0.451292	1.20207e-09	0.00403551	0.000663739	RELN	0	intronic	1.963	5	5	15	38.2593	4	9.9067e-08
No_BMI	rs1851899	163	7	112990608	2	rs1851899;rs2396625	T	C	0.328032	4.6973e-09	0.00398623	0.000680528	RP11-703P11.1	65135	intergenic	3.5		9	15	41.6645	4	1.95778e-08
No_BMI	rs12705982	164	7	114336114	2	rs12705982;rs6963767	T	C	0.408549	4.09328e-12	-0.00455134	0.000656387	FOXP2	2286	intergenic	1.428	7	5	15	18.6482	4	0.000921398
No_TG	rs11770163	165	7	116417848	2	rs11770163;rs41785	C	G	0.319085	2.37695e-10	-0.00439874	0.00069438	MET	0	intronic	19.59	4	3	15	26.9464	4	2.0381e-05
No_HTN	rs11556924	166	7	129663496	3	rs11556924;rs11768743;rs12533403	T	C	0.37674	1.10489e-12	0.00476847	0.000670033	RP11-306G20.1:ZC3HC1	00:00:00	exonic	28	1f	3	4	10.2249	4	0.0368047
YES	rs1558917	167	7	130028723	1	rs1558917	T	C	0.389662	2.22152e-08	-0.00383562	0.000685692	CPA1	767	downstream	1.704		5	15	1.57396	4	0.813464
No_TG,No_T2D,No_HTN	rs12154627	168	7	130422934	3	rs12154627;rs10260148;rs172306	C	T	0.450298	9.72363e-13	0.00471	0.000660185	KLF14	4045	intergenic	9.563	6	5	13	352.921	4	4.10531e-75
No_HTN	rs3757394	169	7	131010429	1	rs3757394	T	C	0.439364	3.29469e-08	-0.00374313	0.000677488	MKLN1:MKLN1-AS	00:00:00	ncRNA_intronic	3.827	4	5	15	11.2513	4	0.0238803
No_HTN	rs1643257	169	7	131239009	1	rs1643257	C	T	0.262425	1.71766e-08	0.00428234	0.000759513	PODXL	0	intronic	2.535		1	13	0.162461	4	0.996874
YES	rs17167306	170	7	133529648	1	rs17167306	C	A	0.133201	2.83106e-09	0.00563754	0.000948905	EXOC4	0	intronic	1.794	6	5	15	6.47467	4	0.166393
No_BMI	rs113843864	171	7	150618509	2	rs113843864;rs740956	A	G	0.257455	1.34837e-10	0.00486412	0.000757461	KCNH2	23539	intergenic	1.305	7	5	14	33.9066	4	7.78788e-07
No_HTN	rs3918226	171	7	150690176	3	rs3918226;rs73165594;rs117564322	T	C	0.0984095	6.364e-23	-0.0119802	0.00121534	NOS3	00:00:00	intronic	12.89	2b	2	15	107.642	4	2.31662e-22
No_HTN	rs891511	171	7	150704843	1	rs891511	A	G	0.33499	3.80367e-12	0.00490119	0.000705786	NOS3	0	intronic	4.305	4	2	7	20.2367	4	0.000448422
No_BMI,No_TG,No_HTN	rs4841084	172	8	8883905	30	rs4841084;rs2929451;rs719409;rs330072;rs11781175;rs62493792;rs11774915;rs12545582;rs922049;rs878336;rs9693857;rs4841181;rs7006985;rs4841229;rs28714450;rs11786541;rs570903;rs10111315;rs2921071;rs7826238;rs28472946;rs4841006;rs6989926;rs2136505;rs4841043;rs7013471;rs435953;rs907183;rs11780774;rs7823898	T	C	0.445328	2.7766e-11	-0.00437901	0.00065771	ERI1	0	intronic	2.233	2b	2	5	223.341	4	3.5802e-47
No_BMI,No_HTN	rs532928	172	8	9897344	26	rs532928;rs7008695;rs62488709;rs17689289;rs7017349;rs7837979;rs7824675;rs12546887;rs10096777;rs10101292;rs2929451;rs719409;rs330072;rs62493792;rs11774915;rs878336;rs9693857;rs7006985;rs4841229;rs28714450;rs11786541;rs570903;rs10111315;rs555200;rs7831285;rs77092199	C	T	0.190855	7.24452e-09	0.0044859	0.000775416	RP11-1E4.1	10650	intergenic	5.034		5	15	86.0382	4	9.13455e-18
No_BMI,No_HTN	rs7844551	172	8	10064790	8	rs7844551;rs4275226;rs7017349;rs7837979;rs11786541;rs555200;rs7831285;rs17689289	A	C	0.195825	1.27729e-09	-0.00463819	0.000764088	MSRA	0	intronic	0.015	7	5	15	66.2254	4	1.41988e-13
No_BMI,No_HTN	rs2952166	172	8	10132114	9	rs2952166;rs2975644;rs62490332;rs55878365;rs7837979;rs7824675;rs12546887;rs555200;rs17689289	C	A	0.111332	2.99559e-09	-0.00587919	0.000991124	MSRA	0	intronic	1.309		5	15	28.899	4	8.19538e-06
YES	rs17722117	172	8	10739903	13	rs17722117;rs11250084;rs11250087;rs73196840;rs7813668;rs7001456;rs57327348;rs10096777;rs2033368;rs3808604;rs17777835;rs10095927;rs6984171	A	G	0.101392	1.28862e-08	0.0054462	0.000957562	XKR6	13651	intergenic	17.38	6	5	14	13.7312	4	0.00820439
No_BMI,No_TG,No_HTN	rs7833435	172	8	10801137	45	rs7833435;rs73196840;rs7813668;rs7001456;rs57327348;rs7004551;rs35792458;rs10101292;rs17152841;rs6982381;rs34891368;rs4841501;rs6982763;rs2409764;rs2244648;rs11777273;rs34876360;rs11250160;rs2409814;rs570903;rs10111315;rs555200;rs7831285;rs17689289;rs7017349;rs4841318;rs7837979;rs7824675;rs7824225;rs12546887;rs11778453;rs10096777;rs6996979;rs11250064;rs1897207;rs2033368;rs13259648;rs3808604;rs877…	G	A	0.464215	1.14669e-14	0.00508107	0.000658013	XKR6	0	intronic	4.387	5	5	15	216.754	4	9.36437e-46
No_BMI,No_TG,No_HTN	rs28447271	172	8	11827392	13	rs28447271;rs4440593;rs10101292;rs6982381;rs34891368;rs4841501;rs6982763;rs2409764;rs2244648;rs11777273;rs34876360;rs11250160;rs2409814	A	G	0.493042	2.64616e-08	0.00366152	0.000658148	DEFB136	4053	intergenic	0.156	6	5	14	239.534	4	1.16876e-50
No_TG	rs4921915	173	8	18272466	2	rs4921915;rs11780884	A	G	0.243539	2.13804e-10	0.00499335	0.00078622	NAT2	13737	intergenic	3.172	7	7	15	226.01	4	9.53987e-48
No_TG	rs11781244	174	8	19622636	5	rs11781244;rs6996589;rs7814983;rs6981571;rs17410086	T	C	0.152087	5.57421e-12	0.00593819	0.00086184	CSGALNACT1	7095	intergenic	0.052	6	5	15	212.489	4	7.74561e-45
No_TG	rs1441778	174	8	19727047	10	rs1441778;rs1441771;rs75218485;rs149764042;rs56321069;rs264;rs6996589;rs7814983;rs6998248;rs11204079	T	C	0.156064	2.15912e-13	-0.00661993	0.000902076	INTS10	17452	intergenic	3.654	7	5	14	389.323	4	5.63742e-83
No_TG	rs268	174	8	19813529	1	rs268	G	A	0.0139165	1.2998e-17	-0.0210587	0.00246481	LPL	0	exonic	21.7	5	4	15	909.133	4	1.74922e-195
No_TG	rs283	174	8	19815098	5	rs283;rs11992311;rs3844510;rs894210;rs73208815	T	C	0.22167	3.0131e-08	-0.00459154	0.000828696	LPL	0	intronic	6.865		4	15	266.702	4	1.63905e-56
No_TG	rs117199990	174	8	19820916	17	rs117199990;rs117910839;rs73600084;rs3844510;rs894210;rs7005359;rs73208815;rs138295898;rs78358410;rs6999158;rs28597716;rs1441771;rs75218485;rs149764042;rs56321069;rs264;rs314	T	C	0.130219	5.12557e-51	0.0163002	0.00108495	LPL	0	intronic	1.055	7	4	15	3201.55	4	0
No_TG	rs80005209	174	8	19872339	4	rs80005209;rs73600289;rs117535105;rs11992311	G	T	0.027833	2.67363e-17	-0.0165015	0.00195053	LPL	47569	intergenic	0.902	6	5	15	480.3	4	1.22018e-102
No_TG	rs6586891	174	8	19914598	11	rs6586891;rs6999158;rs28597716;rs11204087;rs13263508;rs7004747;rs11992311;rs3844510;rs894210;rs1569213;rs73208815	A	C	0.34493	1.05065e-17	0.00586041	0.000683968	AC100802.3	22217	intergenic	0.331	7	5	15	1156.42	4	4.46244e-249
No_HTN	rs951914	175	8	25878995	2	rs951914;rs139213704	C	G	0.305169	1.43575e-09	-0.00439531	0.000726327	EBF2	0	intronic	0.368	7	5	14	30.4393	4	3.98321e-06
No_BMI	rs17446091	176	8	27167942	1	rs17446091	C	T	0.204771	1.63455e-08	-0.00460231	0.000815028	TRIM35	0	intronic	6.181	2b	1	2	24.4756	4	6.41233e-05
No_BMI,No_HTN	rs7827210	177	8	30871656	8	rs7827210;rs2725340;rs2880862;rs6985028;rs2725371;rs2543622;rs12679053;rs2725376	A	G	0.394632	2.51363e-15	-0.00529826	0.000669569	PURG	0	intronic	7.704	6	5	15	18.4914	4	0.000988982
No_TG	rs1529368	178	8	59339925	1	rs1529368	G	A	0.363817	2.17678e-09	0.00413823	0.000691545	UBXN2B	0	intronic	1.077		4	5	124.002	4	7.4573e-26
No_BMI	rs35732620	179	8	73445881	2	rs35732620;rs7845090	T	G	0.429423	2.08067e-12	0.00465233	0.00066188	KCNB2	3744	intergenic	0.002	6	13	14	60.6236	4	2.14518e-12
No_BMI,No_HTN	rs2977324	180	8	76716737	12	rs2977324;rs17321432;rs1471359;rs13249259;rs1993620;rs4735720;rs1609010;rs1812736;rs2922790;rs2922766;rs66983327;rs2920928	G	T	0.304175	1.2617e-19	-0.00648992	0.000716039	AC016194.1	18041	intergenic	3.548		9	15	41.9651	4	1.69615e-08
No_BMI	rs10112085	180	8	77162694	8	rs10112085;rs10089328;rs4735720;rs1609010;rs13277164;rs1471359;rs13249259;rs1993620	T	C	0.416501	1.09153e-11	-0.0044741	0.000658549	RNU2-54P	15083	intergenic	1.347	5	7	15	42.6172	4	1.24239e-08
No_BMI	rs4357263	180	8	77335632	5	rs4357263;rs1993620;rs4735720;rs1609010;rs13277164	T	C	0.269384	3.19951e-11	-0.00481241	0.000725079	LINC01111	0	ncRNA_intronic	1.438	7	5	15	22.1006	4	0.000191391
No_HTN	rs10102591	181	8	81391683	1	rs10102591	T	G	0.248509	4.94592e-12	0.00563229	0.000815433	Y_RNA	5112	intergenic	8.489	7	5	15	13.9045	4	0.00760624
YES	rs61596977	182	8	95997165	1	rs61596977	T	C	0.127237	2.97791e-08	-0.00521816	0.000941442	NDUFAF6	0	intronic	1.691	4	4	5	11.5586	4	0.0209539
No_HTN	rs73275538	183	8	102801104	2	rs73275538;rs2226724	C	T	0.0397614	3.52744e-08	0.0107765	0.00195474	NCALD	0	UTR5	6.21	6	1	15	3.10759	4	0.539984
No_HTN	rs10105774	183	8	102836613	3	rs10105774;rs2226724;rs543897	C	T	0.355865	4.65093e-10	-0.00427444	0.000686056	NCALD	0	intronic	0.351	7	5	15	1.39696	4	0.844723
No_HTN	rs35783704	184	8	105966258	1	rs35783704	A	G	0.0994036	7.73221e-12	0.00749468	0.00109517	RP11-127H5.1	0	intronic	16.56	5	5	15	27.0599	4	1.93325e-05
No_HTN	rs3134115	185	8	110106809	2	rs3134115;rs4735082	C	T	0.431412	1.30949e-08	0.00380197	0.000668793	TRHR	0	intronic	0.345	7	9	15	5.28774	4	0.259027
YES	rs10110464	185	8	110109084	1	rs10110464	T	C	0.0477137	3.1244e-08	-0.0080886	0.00146153	TRHR	0	intronic	4.799	7	5	15	3.60617	4	0.46192
No_BMI,No_TG	rs2736202	186	8	116792426	5	rs2736202;rs800526;rs800582;rs17716502;rs2737263	T	C	0.217694	3.74693e-13	-0.00555136	0.000764186	TRPS1	0	intronic	4.471	6	1	15	42.3189	4	1.43261e-08
No_BMI	rs72673939	187	8	118867693	1	rs72673939	C	G	0.209742	9.65385e-09	-0.00483643	0.000843069	EXT1	0	intronic	0.562	6	5	15	21.4172	4	0.000261704
No_TG	rs144435165	188	8	126419938	1	rs144435165	C	G	0.0526839	3.1591e-08	-0.00896634	0.0016207	TRIB1	22624	intergenic	0.047	7	5	15	241.201	4	5.11401e-51
No_BMI,No_TG,No_NAFLD	rs28601761	188	8	126500031	6	rs28601761;rs2954038;rs6470361;rs2980885;rs2980884;rs6982502	G	C	0.407555	1.35336e-24	0.00684874	0.000669017	RP11-136O12.2	0	ncRNA_intronic	13.83	7	5	15	2364.78	4	0
No_TG	rs12114418	188	8	126521465	2	rs12114418;rs6470361	G	A	0.238569	3.26554e-10	-0.00487581	0.00077571	RP11-136O12.2	0	ncRNA_intronic	1.788	4	5	15	481.217	4	7.73072e-103
No_HTN	rs2894446	189	8	129410924	1	rs2894446	T	G	0.331014	9.12345e-09	0.00396196	0.000689485	RP11-89M16.1	6590	intergenic	0.699		9	15	7.0707	4	0.132199
No_BMI	rs12375985	190	9	11813799	1	rs12375985	A	G	0.33002	2.09095e-08	0.00383071	0.00068353	RP11-74C3.1	284860	intergenic	2.714	7	9	15	33.1306	4	1.12314e-06
No_BMI	rs7031064	191	9	14455076	1	rs7031064	G	A	0.434394	2.44173e-09	0.0038987	0.000653562	NFIB	56093	intergenic	1.322	7	5	15	15.7344	4	0.00339704
No_BMI	rs7046483	192	9	14777395	2	rs7046483;rs7865801	A	G	0.389662	2.75777e-10	0.00423842	0.000671506	FREM1	0	intronic	4.053	6	4	15	21.782	4	0.000221475
No_BMI	rs12340969	193	9	15645713	4	rs12340969;rs9406535;rs10756711;rs10120726	T	C	0.473161	4.52661e-12	0.00455552	0.000658343	CCDC171	0	intronic	0.66	7	5	15	71.6741	4	1.00569e-14
No_BMI	rs1411430	194	9	16733659	2	rs1411430;rs1411432	C	T	0.276342	5.37677e-09	-0.00426709	0.000731283	BNC2	0	intronic	3.261		4	15	29.5274	4	6.10739e-06
No_BMI	rs17770336	195	9	28414625	5	rs17770336;rs10757739;rs10968595;rs10968626;rs6476065	T	C	0.302187	4.55273e-16	-0.00566055	0.000696865	LINGO2	0	intronic	2.565	7	9	15	89.2769	4	1.87543e-18
YES	rs4879799	196	9	34509526	3	rs4879799;rs2281997;rs34537547	A	G	0.360835	1.44286e-08	0.00384369	0.000678113	DNAI1	0	intronic	1.692	7	5	15	6.58088	4	0.159765
YES	rs13440002	196	9	34583636	3	rs13440002;rs34537547;rs2281997	T	G	0.437376	2.27239e-08	0.00366348	0.000655378	CNTFR	0	intronic	15.75	4	1	14	1.29736	4	0.861823
No_BMI	rs13293465	197	9	37127678	3	rs13293465;rs7037694;rs13291566	T	C	0.348907	1.39989e-10	0.00439541	0.00068508	ZCCHC7	0	intronic	3.315	5	3	4	13.0886	4	0.0108511
No_BMI,No_TG	rs62565259	198	9	102162570	3	rs62565259;rs10760678;rs12551906	T	C	0.147117	2.08089e-10	0.00555817	0.000874579	NAMA	23047	intergenic	14.36	3a	5	15	24.5407	4	6.22202e-05
No_HTN	rs76038906	199	9	113250200	1	rs76038906	T	G	0.0318091	3.80505e-09	-0.0105881	0.00179689	SVEP1	0	intronic	3.781	7	4	15	6.5095	4	0.164193
YES	rs2491353	200	9	126123009	1	rs2491353	C	T	0.434394	1.18102e-09	-0.00399473	0.000656725	CRB2	0	intronic	0.779	4	2	7	8.65519	4	0.0703203
No_HTN	rs6271	201	9	136522274	1	rs6271	T	C	0.0606362	1.22497e-11	0.00846081	0.00124842	DBH:DBH-AS1	00:00:00	exonic	18.39	2b	2	13	8.65596	4	0.0702982
No_HTN	rs9695086	202	9	140232124	1	rs9695086	A	G	0.16501	4.5214e-08	0.00481826	0.000880985	EXD3	0	intronic	2.919	7	5	15	11.5825	4	0.020742
No_BMI	rs11012737	203	10	21849769	4	rs11012737;rs1243197;rs4747438;rs4553272	A	G	0.327038	2.65211e-14	-0.00539138	0.000708063	MLLT10	0	intronic	8.183	5	4	5	49.8339	4	3.91099e-10
No_HTN	rs72831343	204	10	63515681	6	rs72831343;rs2166122;rs72831360;rs112890824;rs72822049;rs76781995	G	T	0.129225	4.09246e-20	0.00852544	0.000928131	C10orf107	0	intronic	2.999	7	5	15	140.981	4	1.74067e-29
No_HTN	rs12266520	204	10	63583730	4	rs12266520;rs117813734;rs72822049;rs112890824	A	G	0.289264	2.70435e-09	0.00418943	0.00070427	RP11-491H19.1	2725	intergenic	4.56	6	5	15	24.5449	4	6.20998e-05
No_HTN	rs10995311	205	10	64564934	2	rs10995311;rs7075349	G	C	0.414513	6.50131e-11	0.00430866	0.00065965	RP11-436D10.3:ADO	00:00:00	exonic	15.83	3a	1	1	7.75007	4	0.101174
No_TG	rs12262271	205	10	64802918	5	rs12262271;rs10822118;rs10822129;rs76637437;rs11595855	T	C	0.132207	9.80518e-09	0.00530486	0.000925148	RNU6-543P	66980	intergenic	1.581	7	9	15	21.6642	4	0.000233746
No_BMI,No_TG,No_HTN	rs7924036	205	10	65191645	11	rs7924036;rs10740138;rs4564213;rs11595855;rs10761687;rs10822118;rs72824926;rs10822129;rs7896910;rs12780979;rs76637437	T	G	0.492048	8.44466e-24	0.00656786	0.000652979	JMJD1C	0	intronic	1.453	6	4	5	164.47	4	1.60752e-34
YES	rs137863610	206	10	75049711	1	rs137863610	A	G	0.0367793	4.71717e-08	0.00958777	0.00175547	TTC18	0	intronic	1.203	7	5	15	9.1944	4	0.0564198
No_BMI,No_HTN	rs17747401	207	10	76400164	3	rs17747401;rs946185;rs11001107	T	C	0.393638	6.12722e-12	0.00468121	0.00068074	ADK	0	intronic	16.27	4	5	15	13.9469	4	0.00746645
No_BMI	rs17399739	208	10	87490850	1	rs17399739	G	A	0.0656064	1.99283e-08	-0.00723367	0.00128882	GRID1	0	intronic	5.975	5	5	15	28.3167	4	1.07587e-05
YES	rs2114820	209	10	88172709	3	rs2114820;rs3858279;rs10788497	A	G	0.388668	3.61274e-10	-0.00417942	0.000666584	WAPAL	22303	intergenic	0.154		1	15	14.1637	4	0.00679055
No_HTN	rs7070115	210	10	95900004	1	rs7070115	G	A	0.435388	7.59066e-10	-0.00406494	0.000660616	PLCE1	00:00:00	intronic	2.613	7	4	15	21.015	4	0.000314504
No_HTN	rs57866767	210	10	96023077	5	rs57866767;rs10882416;rs11187840;rs77626543;rs3980310	C	T	0.456262	8.58413e-13	0.00471268	0.000658979	PLCE1	0	intronic	0.269	6	4	15	75.4366	4	1.61092e-15
No_HTN	rs9888067	210	10	96648224	4	rs9888067;rs11187840;rs77626543;rs11188014	G	T	0.217694	4.28261e-10	-0.00505927	0.000810343	RP11-400G3.3	5123	intergenic	1.769	7	5	15	11.4232	4	0.0221982
YES	rs943346	211	10	97254305	1	rs943346	T	C	0.06163	4.02042e-08	-0.00761676	0.0013874	SORBS1	0	intronic	4.007	5	5	15	8.34408	4	0.0797569
No_BMI,No_TG	rs577525	212	10	99769388	5	rs577525;rs1867073;rs10883026;rs472576;rs61875762	C	T	0.441352	2.25355e-17	-0.00557965	0.000657985	CRTAC1	0	intronic	4.669		5	14	62.8167	4	7.4163e-13
No_BMI	rs1983864	212	10	100017453	4	rs1983864;rs7090035;rs1867073;rs10883026	G	T	0.340954	1.47479e-10	0.00441367	0.00068878	LOXL4	0	exonic	2.632	5	4	5	35.4973	4	3.67141e-07
YES	rs4075353	213	10	102415609	1	rs4075353	A	G	0.359841	8.9771e-09	0.00396891	0.000690366	PAX2	79750	intergenic	22.3		1	12	4.93155	4	0.294393
No_TG,No_HTN	rs7076938	214	10	115789375	1	rs7076938	T	C	0.321074	4.41154e-08	-0.00405251	0.000740384	ADRB1	14430	intergenic	8.155	7	5	15	139.554	4	3.51651e-29
No_HTN	rs12242939	214	10	115936626	1	rs12242939	G	A	0.262425	1.06517e-08	-0.00435961	0.000762167	TDRD1	2402	intergenic	3.982	6	5	15	18.7832	4	0.000866898
No_BMI	rs67609008	215	10	126640936	1	rs67609008	C	T	0.260437	3.59239e-10	-0.00456817	0.000728485	ZRANB1	0	intronic	5.345	4	4	5	32.9415	4	1.22791e-06
No_HTN	rs75523587	216	10	134413583	1	rs75523587	A	T	0.184891	1.03785e-11	-0.00575887	0.00084675	INPP5A	0	intronic	7.016	6	5	9	13.5299	4	0.0089568
No_BMI	rs1881505	217	11	1483177	1	rs1881505	C	T	0.047714	7.02799e-11	0.00928634	0.00142427	BRSK2	0	UTR3	1.044		4	5	6.74359	4	0.150075
No_HTN	rs612652	218	11	1887216	9	rs612652;rs4980379;rs61868776;rs1985624;rs12360772;rs661348;rs3817197;rs907613;rs673791	C	T	0.368787	2.60413e-16	-0.0054389	0.00066406	LSP1:AC051649.12	00:00:00	ncRNA_intronic	0.91		1	14	54.8342	4	3.51951e-11
No_BMI	rs4929923	219	11	8639200	2	rs4929923;rs11042034	C	T	0.37674	2.40968e-09	-0.0040676	0.00068163	TRIM66	0	UTR3	6.301	6	4	4	65.1441	4	2.3995e-13
No_HTN	rs415895	220	11	9769562	1	rs415895	G	C	0.338966	1.28449e-09	-0.00415084	0.000683904	SWAP70	0	exonic	18.61	3a	4	5	22.4519	4	0.0001629
No_HTN	rs9804478	220	11	10311337	1	rs9804478	A	T	0.214712	7.41092e-09	-0.00484626	0.00083826	SBF2	0	intronic	2.863	5	2	5	15.8951	4	0.00316324
No_BMI,No_TG,No_HTN	rs1982350	221	11	13350131	9	rs1982350;rs7947951;rs1026071;rs35424804;rs1384015;rs11022734;rs900144;rs10832020;rs11022765	G	A	0.352883	1.08652e-17	-0.005843	0.000682244	ARNTL	0	intronic	4.68	5	4	5	28.4418	4	1.01481e-05
No_HTN	rs4757388	222	11	16274295	2	rs4757388;rs12798980	G	A	0.404573	1.73332e-09	0.00402695	0.000668817	SOX6	0	intronic	10.91	5	5	15	7.81972	4	0.0984097
No_BMI	rs6265	223	11	27679916	2	rs6265;rs10742179	T	C	0.196819	1.01592e-13	0.00621449	0.000835413	BDNF-AS:BDNF	00:00:00	exonic	21.4	6	4	15	224.378	4	2.1421e-47
No_BMI,No_TG	rs11030102	223	11	27681596	3	rs11030102;rs73430670;rs10742179	G	C	0.233598	1.88679e-14	-0.00569254	0.000743334	BDNF-AS:BDNF	00:00:00	ncRNA_intronic	11.42	7	4	15	164.009	4	2.01848e-34
No_BMI	rs1717776	224	11	30415776	3	rs1717776;rs538630;rs1631451	G	A	0.353877	2.41379e-12	0.00477114	0.000680793	MPPED2	0	intronic	1.703	4	5	15	29.4405	4	6.36128e-06
No_BMI	rs59298872	225	11	43692422	10	rs59298872;rs7118770;rs11606658;rs35521277;rs118103137;rs11037662;rs7120753;rs78480778;rs2679053;rs11037497	T	A	0.348907	1.57671e-18	-0.00624514	0.000710962	HSD17B12	0	intergenic	3.83	6	14	15	57.9083	4	7.97686e-12
No_TG	rs77403571	226	11	45913607	1	rs77403571	A	G	0.0417495	6.75059e-09	0.00794416	0.00137039	MAPK8IP1	0	intronic	0.402	5	4	14	20.9283	4	0.000327211
No_HTN	rs2130474	227	11	46185344	4	rs2130474;rs902282;rs7113478;rs12225704	A	G	0.489066	3.08686e-10	0.00411405	0.00065361	RP11-702F3.3	8153	intergenic	3.591		5	14	5.62547	4	0.228918
No_HTN	rs142289341	227	11	47286723	6	rs142289341;rs2856653;rs7123576;rs111942477;rs72910071;rs7949371	A	T	0.0745527	1.07569e-09	-0.00769874	0.00126255	NR1H3	0	intronic	2.572	5	2	5	15.0628	4	0.00457271
No_BMI,No_TG,No_HTN	rs10769254	227	11	47362465	12	rs10769254;rs11570051;rs3740685;rs113459934;rs3942852;rs11039520;rs1566729;rs10838612;rs4752968;rs4752973;rs10742801;rs2856653	C	G	0.181909	1.31535e-24	0.00858042	0.000837949	MYBPC3	00:00:00	intronic	5.169	1f	4	15	54.4928	4	4.1495e-11
No_BMI,No_TG	rs59360790	227	11	47669175	6	rs59360790;rs11039520;rs10742801;rs3729986;rs3740685;rs113459934	C	T	0.422465	4.29312e-17	-0.00558092	0.000664031	MTCH2	4999	intergenic	2.025	7	5	15	124.863	4	4.88317e-26
No_TG,No_HTN	rs80090905	227	11	47800628	5	rs80090905;rs1812997;rs141869817;rs3729986;rs7123576	T	C	0.0596421	8.14931e-16	-0.01144	0.00142078	NUP160	0	UTR3	8.872	5	4	4	24.2811	4	7.01508e-05
No_TG	rs117005907	227	11	49014787	5	rs117005907;rs7120873;rs1812997;rs141869817;rs11040127	C	T	0.0616302	1.69994e-13	-0.00951312	0.0012907	TRIM53CP	1353	intergenic	0.007	6	9	15	23.816	4	8.69511e-05
No_HTN	rs34933432	227	11	49033974	5	rs34933432;rs3942852;rs11039520;rs1566729;rs138296701	G	A	0.110338	1.6459e-11	0.0069716	0.00103522	RP11-56P9.11	1520	intergenic	2.235	7	9	15	15.9458	4	0.00309274
No_TG	rs11606884	227	11	50130676	2	rs11606884;rs7120873	G	T	0.0745527	1.74824e-10	-0.00778605	0.00122001	RP11-347H15.1	0	ncRNA_intronic	1.917	7	1	15	28.2411	4	1.11451e-05
No_HTN	rs12422125	227	11	50619511	1	rs12422125	A	G	0.109344	3.36445e-10	0.0064909	0.00103342	RP11-574M7.2	238023	intergenic	6.238	6	8	9	11.7331	4	0.0194501
No_HTN	rs74966104	228	11	54867854	1	rs74966104	G	A	0.107356	2.45984e-10	0.00662419	0.00104656	TRIM48	161803	intergenic	7.167	6	8	9	11.9326	4	0.0178592
No_HTN	rs12421131	228	11	56034587	2	rs12421131;rs7127149	G	A	0.10338	7.85612e-09	0.00604834	0.00104796	OR5T1	8441	intergenic	1.25	6	9	15	12.1464	4	0.0162952
YES	rs2846050	229	11	57039870	1	rs2846050	C	T	0.308151	1.81682e-08	0.00398291	0.00070762	TNKS1BP1	27241	intergenic	0.638	7	5	15	9.56756	4	0.0483774
YES	rs12801000	229	11	57080352	1	rs12801000	A	G	0.0447316	4.68046e-09	0.00917514	0.00156622	TNKS1BP1	0	exonic	13.97	2b	3	6	4.31771	4	0.364713
No_HTN	rs7125196	230	11	61272565	1	rs7125196	C	T	0.11332	6.77363e-10	0.006308	0.00102215	MIR4488	3502	intergenic	0.57	5	5	14	6.91521	4	0.140437
No_TG	rs174566	231	11	61592362	3	rs174566;rs174458;rs4564341	G	A	0.355865	7.34801e-12	-0.00468793	0.000684298	FADS2:FADS1	00:00:00	intronic	4.497	6	1	15	495.648	4	5.85214e-106
No_TG	rs35169799	232	11	64031241	2	rs35169799;rs11231721	T	C	0.0666004	5.04533e-11	-0.00875397	0.0013325	PLCB3	0	exonic	23.4	4	3	4	167.151	4	4.27393e-35
No_TG	rs3759041	233	11	64827087	1	rs3759041	T	C	0.303181	3.45142e-08	-0.00397723	0.000720924	NAALADL1	1065	intergenic	1.655		5	15	31.0572	4	2.9803e-06
No_HTN	rs72941004	234	11	65449903	7	rs72941004;rs11606668;rs10750766;rs112437639;rs44205;rs1209552;rs150599115	C	G	0.0795229	5.10693e-10	0.00778279	0.0012521	RN7SL309P	1935-11-14	intergenic	2.111	7	13	15	7.06744	4	0.132367
No_TG,No_HTN	rs557675	234	11	65566719	9	rs557675;rs1209552;rs601100;rs746429;rs11606668;rs10750766;rs2276133;rs72922786;rs44205	G	T	0.462227	8.23396e-18	0.00562976	0.000654906	OVOL1:RP11-770G2.5	2028:2028	intergenic	2.759		5	14	15.1456	4	0.00440866
No_BMI	rs72924707	234	11	65576803	3	rs72924707;rs11606668;rs72922786	C	T	0.027833	2.06268e-10	0.0131779	0.0020731	OVOL1:RP11-770G2.5	12112:12112	intergenic	11.26	5	5	14	10.3875	4	0.0343824
No_BMI	rs645900	234	11	65648135	2	rs645900;rs2234458	A	G	0.189861	1.64725e-12	0.00576627	0.00081658	CTSW	0	intronic	1.039	3a	1	5	34.6944	4	5.36746e-07
No_BMI	rs482414	234	11	65906216	3	rs482414;rs479018;rs44205	T	C	0.419483	2.16704e-08	0.00370293	0.00066146	PACS1	0	intronic	0.049		4	5	25.8605	4	3.37619e-05
No_TG	rs72940579	234	11	66182450	2	rs72940579;rs1625595	T	C	0.313121	5.38338e-09	0.0040709	0.000697685	RP11-867G23.10	0	ncRNA_intronic	0.364	5	2	14	26.206	4	2.87576e-05
No_BMI	rs7942368	235	11	76465362	1	rs7942368	T	C	0.247515	2.79797e-10	0.00505756	0.000801569	RP11-21L23.4	5597	intergenic	0.257	5	5	15	18.3678	4	0.00104569
No_HTN	rs604723	236	11	100610546	7	rs604723;rs35473622;rs1032777;rs10750593;rs71476642;rs4753981;rs7130275	C	T	0.258449	2.05514e-22	-0.00716813	0.000736021	ARHGAP42	0	intronic	18.11	4	2	15	76.5199	4	9.50293e-16
YES	rs634366	237	11	103020971	1	rs634366	C	T	0.259443	1.13063e-08	-0.00420128	0.000735792	DYNC2H1	0	intronic	5.666		4	5	13.8382	4	0.00782975
No_HTN	rs1907400	238	11	107088692	5	rs1907400;rs10789588;rs588921;rs568546;rs1820352	T	C	0.474155	1.81775e-11	-0.00438622	0.000652715	RP11-382M14.1	40435	intergenic	11.42	6	5	15	7.83418	4	0.0978446
YES	rs2155463	239	11	113242301	2	rs2155463;rs7130431	C	T	0.466203	2.68054e-08	0.00365083	0.000656492	TTC12	0	intronic	0.264	7	4	5	8.16111	4	0.0858517
No_TG	rs117133249	240	11	116524965	5	rs117133249;rs76468794;rs78296522;rs117239953;rs1002037	A	G	0.0447316	8.02576e-11	0.0114469	0.00176102	AP000770.1	0	ncRNA_intronic	0.05	6	5	15	204.736	4	3.60202e-43
No_TG	rs486394	240	11	116526322	4	rs486394;rs1623797;rs1002037;rs480823	C	A	0.305169	2.83911e-14	-0.00554137	0.000728604	AP000770.1	0	ncRNA_intronic	3.498	6	5	15	1003.48	4	6.29985e-216
No_TG	rs11820504	240	11	116529442	7	rs11820504;rs17119878;rs12417015;rs11216103;rs11216105;rs6589563;rs12294259	C	T	0.212724	1.73464e-09	-0.00515637	0.000856413	AP000770.1	472	downstream	3.229	5	5	15	699.385	4	4.73527e-150
No_TG	rs1145210	240	11	116559002	3	rs1145210;rs76468794;rs180360	T	C	0.333002	5.12053e-13	0.00508488	0.000704076	AP000770.1	30032	intergenic	4.73		5	14	639.961	4	3.47298e-137
No_TG	rs141414463	240	11	116598315	2	rs141414463;rs6589563	T	C	0.0119284	7.92163e-16	-0.0177575	0.00220442	BUD13	20570	intergenic	5.487	5	5	14	931.852	4	2.09015e-200
No_TG	rs61905084	240	11	116610294	13	rs61905084;rs180327;rs78296522;rs1729410;rs6589568;rs1729408;rs117239953;rs1002037;rs12803249;rs11216100;rs76468794;rs11216105;rs6589562	C	T	0.175944	1.68167e-15	0.00674348	0.000846871	BUD13	8591	intergenic	0.391	5	5	5	744.114	4	9.76272e-160
No_TG	rs964184	240	11	116648917	28	rs964184;rs11604424;rs4938313;rs61905132;rs5104;rs10790164;rs5128;rs525028;rs79326407;rs10790169;rs4938328;rs12366015;rs508487;rs480823;rs17119878;rs12803249;rs12417015;rs1623797;rs11216103;rs11216105;rs11216107;rs6589562;rs6589563;rs180371;rs180327;rs12294259;rs7118999;rs2160669	C	G	0.162028	1.55604e-106	0.0210224	0.000958904	ZNF259	0	UTR3	0.203	1f	4	4	7333.92	4	0
No_TG	rs2070669	240	11	116701122	15	rs2070669;rs5128;rs525028;rs79326407;rs10790169;rs6589598;rs508487;rs180371;rs180327;rs2160669;rs11604424;rs4938313;rs1263170;rs5104;rs10790164	G	C	0.319085	9.28483e-12	0.00499926	0.000733333	APOC3	0	intronic	5.628	2b	1	15	711.878	4	9.34007e-153
No_TG	rs499910	240	11	116763034	20	rs499910;rs79326407;rs10790169;rs4938328;rs12366015;rs6589598;rs652455;rs641620;rs508487;rs6589562;rs7118999;rs2160669;rs6589568;rs4938313;rs1263170;rs5104;rs10790164;rs5128;rs525028;rs545274	A	G	0.242545	7.54826e-19	0.00711646	0.000802623	SIK3	0	intronic	3.231		4	5	466.221	4	1.3518e-99
No_TG	rs187929675	240	11	117111368	1	rs187929675	T	C	0.0109344	2.05503e-09	0.0174146	0.00290563	RNF214	0	intronic	0.222	5	4	5	349.524	4	2.22157e-74
No_TG	rs28917234	240	11	117186506	7	rs28917234;rs480823;rs2160669;rs10790164;rs5128;rs79326407;rs508487	A	G	0.0377734	1.40751e-09	-0.0113179	0.00186931	BACE1:CEP164	00:00:00	exonic	17.44		1	1	656.681	4	8.34008e-141
No_BMI	rs1784461	241	11	118937985	1	rs1784461	A	G	0.359841	5.3809e-10	-0.00413463	0.000666062	RP11-110I1.13	99	upstream	3.804		1	1	33.5514	4	9.2093e-07
YES	rs10790355	242	11	119805958	1	rs10790355	T	C	0.337972	2.48534e-08	0.00396945	0.000712099	RP11-831A10.2	52704	intergenic	2.014	5	5	14	6.92347	4	0.139988
No_BMI	rs7925748	243	11	131449439	1	rs7925748	G	A	0.403579	1.44589e-08	-0.00376492	0.000664257	NTM	0	intronic	4.575	5	5	15	33.562	4	9.16367e-07
YES	rs2369490	244	12	897564	1	rs2369490	C	G	0.297217	3.91094e-08	-0.00401005	0.000729786	WNK1	0	intronic	16.55	5	5	5	9.3209	4	0.0535603
YES	rs2238071	245	12	2456416	1	rs2238071	G	A	0.45825	1.50295e-08	-0.00376583	0.000665197	CACNA1C	0	intronic	0.892	5	5	15	3.85995	4	0.425292
No_TG	rs73047887	246	12	6736843	1	rs73047887	C	T	0.222664	2.68933e-09	-0.00442451	0.000743675	LPAR5	0	intronic	3.31	2b	1	15	42.0307	4	1.6439e-08
No_HTN	rs7132012	247	12	8832203	1	rs7132012	G	A	0.309145	1.60995e-09	0.00419231	0.000694902	RP11-20D14.4	0	ncRNA_exonic	8.668	5	5	15	2.84371	4	0.584311
No_BMI	rs16926776	248	12	24001905	1	rs16926776	T	C	0.0815109	3.22987e-09	-0.00724031	0.00122314	SOX5	0	intronic	7.042	7	5	15	18.985	4	0.0007913
No_BMI	rs1126930	249	12	49399132	1	rs1126930	C	G	0.0238569	4.01148e-10	-0.0110951	0.00177419	RP11-386G11.5:PRKAG1	00:00:00	exonic	23.1	6	4	4	12.8474	4	0.012046
No_BMI	rs7132908	250	12	50263148	7	rs7132908;rs706798;rs621391;rs73116339;rs11836282;rs7973894;rs7305229	A	G	0.356859	3.9253e-17	-0.00564881	0.00067127	FAIM2	0	UTR3	19.54	4	2	7	173.69	4	1.68809e-36
No_HTN	rs61926181	250	12	50767037	1	rs61926181	A	G	0.0337972	6.29024e-10	0.0104092	0.00168352	FAM186A	0	intronic	6.76	6	5	15	8.28071	4	0.0818202
No_HTN	rs4759062	251	12	54434908	3	rs4759062;rs61921832;rs4759319	T	C	0.319085	9.61324e-15	0.00553658	0.000714926	HOXC4	0	intronic	0.796	5	5	13	49.1204	4	5.51059e-10
No_HTN	rs61921810	251	12	54476161	2	rs61921810;rs61921832	C	T	0.142147	2.57565e-08	0.0052273	0.000938798	RP11-834C11.3:RP11-834C11.6	00:00:00	ncRNA_intronic	13.29	5	1	13	6.45256	4	0.167804
No_BMI	rs2456973	252	12	56416928	3	rs2456973;rs3759094;rs2069408	C	A	0.329026	3.21497e-11	0.00456389	0.000687709	IKZF4	0	intronic	3.224		1	5	27.0998	4	1.8976e-05
No_BMI,No_TG	rs317688	253	12	69726850	7	rs317688;rs710794;rs1384;rs315145;rs7135092;rs1672452;rs317687	C	T	0.26839	6.9137e-12	0.00513417	0.000748484	LYZ	15270	intergenic	3.803	4	1	15	23.9988	4	7.992e-05
No_HTN	rs1980235	254	12	90110782	8	rs1980235;rs7299436;rs4842679;rs139338748;rs61924662;rs7966278;rs1689040;rs2681492	A	G	0.311133	4.13684e-18	-0.00603436	0.000695607	LINC00936	4414	intergenic	2.367		5	15	10.9623	4	0.0269909
No_HTN	rs7975788	254	12	90273927	8	rs7975788;rs7135197;rs10777215;rs4842708;rs61924662;rs7966278;rs4842679;rs2553101	G	T	0.261431	2.51536e-17	-0.006233	0.000736142	RP11-654D12.2	2514	intergenic	9.003	5	2	15	4.8234	4	0.305902
YES	rs11064885	255	12	110498432	1	rs11064885	A	C	0.10338	4.72322e-08	0.00586933	0.00107469	C12orf76	0	intronic	2.207	4	2	15	2.42408	4	0.658281
No_HTN	rs2879564	256	12	111761909	9	rs2879564;rs7299183;rs3742004;rs10774622;rs2239194;rs593226;rs7963641;rs2301658;rs7136685	G	C	0.140159	5.9986e-10	0.00588795	0.000951132	CUX2	0	intronic	6.757	7	5	15	17.4068	4	0.00161096
No_HTN	rs3184504	256	12	111884608	6	rs3184504;rs593226;rs7136685;rs7299183;rs3742004;rs10774622	C	T	0.464215	2.37239e-19	0.0058689	0.000652496	SH2B3	0	exonic	11.21	3a	4	6	154.614	4	2.08862e-32
No_HTN	rs11066320	256	12	112906415	3	rs11066320;rs7313341;rs593226	G	A	0.430417	1.5559e-09	0.00399316	0.000661288	PTPN11	0	intronic	3.412	6	4	5	134.749	4	3.75337e-28
No_HTN	rs35429	257	12	115555867	3	rs35429;rs10850437;rs192267	G	A	0.397614	1.12146e-13	0.00499824	0.000673096	RP11-25E2.1	37908	intergenic	0.07		5	15	78.2059	4	4.17812e-16
No_HTN	rs10849891	258	12	121911602	1	rs10849891	G	T	0.411531	1.96633e-11	0.00447322	0.000666799	KDM2B	0	intronic	1.552	6	5	15	23.9194	4	8.29019e-05
No_BMI	rs9579775	259	13	20616557	1	rs9579775	C	A	0.126243	4.91373e-08	-0.00542115	0.000993903	ZMYM2	0	intronic	0.436	7	4	5	27.1233	4	1.87696e-05
No_BMI,No_TG	rs7321331	260	13	31015138	2	rs7321331;rs1141362	A	G	0.274354	2.82281e-09	-0.00445441	0.0007497	UBE2L5P	12481	intergenic	0.351	6	5	15	40.482	4	3.44042e-08
No_HTN	rs9603502	261	13	32245813	2	rs9603502;rs7987850	A	C	0.422465	2.07429e-10	-0.00422666	0.000665015	RXFP2	67860	intergenic	0.818	6	5	15	4.5669	4	0.334689
No_BMI	rs7332115	262	13	33147548	1	rs7332115	G	T	0.408549	5.51218e-09	0.00395458	0.000678208	PDS5B	13015	intergenic	0.344	6	14	15	40.7266	4	3.06202e-08
No_BMI	rs4477562	263	13	54104968	1	rs4477562	T	C	0.110338	4.7365e-10	-0.00612138	0.000982944	AL450423.1	162876	intergenic	0.999	5	9	15	78.3369	4	3.91953e-16
No_BMI	rs4055791	264	13	59266053	2	rs4055791;rs9538094	T	C	0.383698	5.84588e-10	0.00410621	0.000662877	DNAJA1P1	2061-11-17	intergenic	1.332		9	15	47.6956	4	1.09225e-09
No_HTN	rs303949	265	13	72365326	1	rs303949	C	A	0.0974155	3.3063e-09	-0.00666746	0.00112709	DACH1	0	intronic	2.914	7	5	15	6.793	4	0.14724
No_BMI	rs672187	266	13	86322246	1	rs672187	A	C	0.276342	2.96252e-08	0.00420654	0.000758805	SLITRK6	44678	intergenic	0.598	6	5	15	29.0935	4	7.48289e-06
YES	rs2281767	267	13	99099338	2	rs2281767;rs7331420	T	C	0.498012	1.59977e-08	-0.00371873	0.000658123	FARP1	0	intronic	0.265	5	4	4	11.8172	4	0.0187638
No_BMI	rs9522183	268	13	111977280	2	rs9522183;rs525101	T	G	0.418489	5.98473e-09	0.00385411	0.000662539	TEX29	0	intronic	2.802	2b	5	15	31.7422	4	2.15983e-06
No_BMI	rs9515446	268	13	112217108	2	rs9515446;rs2528787	G	A	0.444334	2.23738e-08	-0.00367415	0.00065697	RP11-65D24.2	23439	intergenic	3.213	4	5	15	35.3312	4	3.9717e-07
No_BMI	rs12879423	269	14	25927832	1	rs12879423	G	A	0.34493	3.1283e-09	-0.00416779	0.000703458	RP11-388G3.1	26391	intergenic	0.197	7	9	15	90.6667	4	9.50324e-19
No_BMI	rs11624548	270	14	29737466	3	rs11624548;rs75639464;rs2180454	G	T	0.338966	1.17928e-11	0.00463531	0.000683399	RP11-562L8.1	0	ncRNA_intronic	0.957	6	9	15	42.1448	4	1.55673e-08
No_BMI	rs10140862	270	14	30144842	1	rs10140862	A	C	0.411531	3.11373e-09	-0.00394439	0.000665664	PRKD1	0	intronic	1.363	7	5	15	9.06107	4	0.059591
No_BMI	rs12889080	271	14	47291881	1	rs12889080	C	T	0.485089	3.19406e-10	0.00411451	0.000654233	MDGA2	16944	intergenic	0.431	6	15	15	44.4167	4	5.2562e-09
No_HTN	rs72677850	272	14	50849397	5	rs72677850;rs11570784;rs72679504;rs142004400;rs11570792	A	G	0.0139165	1.21137e-13	0.018501	0.0024949	CDKL1	0	intronic	1.8	5	1	15	1.35275	4	0.852364
No_BMI	rs217671	273	14	62360464	1	rs217671	G	A	0.245527	5.58628e-09	-0.00428559	0.000735257	CTD-2277K2.1	0	ncRNA_intronic	11.47	5	5	15	30.7405	4	3.45819e-06
No_TG	rs2240533	274	14	71541026	1	rs2240533	C	T	0.336978	3.82501e-08	0.00388646	0.000706789	PCNX	00:00:00	intronic	8.476		4	4	19.477	4	0.000633243
No_BMI	rs10146690	275	14	79890456	3	rs10146690;rs7141420;rs72688966	A	G	0.198807	5.73183e-15	-0.00623038	0.000797773	NRXN3	0	intronic	5.584	7	5	15	74.4499	4	2.60464e-15
No_BMI	rs1015032	276	14	93903994	8	rs1015032;rs7144872;rs8012763;rs7146206;rs6575341;rs28671107;rs7148516;rs17094891	A	G	0.432406	1.07487e-10	-0.00425644	0.000659297	UNC79	0	intronic	5.283	5	5	15	57.0224	4	1.22384e-11
No_BMI	rs58472533	277	14	103385634	2	rs58472533;rs4906263	G	A	0.209742	5.66905e-09	-0.00487573	0.000836857	AMN	3358	intergenic	0.725	7	5	14	44.7255	4	4.53422e-09
No_HTN	rs8014182	278	14	103859962	2	rs8014182;rs3759584	T	C	0.124254	1.42168e-08	0.00557548	0.000983199	MARK3	0	intronic	2.624	5	2	7	9.19017	4	0.056518
No_BMI	rs3212038	278	14	104178186	9	rs3212038;rs3212028;rs12433109;rs2006281;rs10132641;rs2246490;rs3759584;rs12893668;rs861531	G	A	0.299205	1.14758e-13	-0.00517205	0.000696788	XRCC3:AL049840.1	00:00:00	UTR5	3.562		2	7	17.5567	4	0.00150621
YES	rs35797471	278	14	104621383	2	rs35797471;rs10132641	T	C	0.464215	4.02321e-08	-0.00372072	0.000677748	KIF26A	0	intronic	0.294	5	4	15	3.54447	4	0.471149
No_HTN	rs537244	279	15	41469313	6	rs537244;rs8030033;rs28526381;rs12440067;rs8042127;rs11852419	T	G	0.442346	1.5703e-11	0.00445448	0.00066078	EXD1	5609	intergenic	0.04		14	15	3.62561	4	0.459038
No_BMI,No_TG	rs6493498	280	15	51754451	1	rs6493498	C	T	0.460239	1.19839e-08	0.00375367	0.000658544	RP11-707P17.1:DMXL2	00:00:00	ncRNA_intronic	0.66	7	4	5	37.9322	4	1.15722e-07
No_TG	rs138751626	281	15	57154952	3	rs138751626;rs72744924;rs1657930	T	A	0.0656064	3.00394e-08	-0.00684561	0.0012354	ZNF280D	0	intronic	12.84	6	5	15	38.5483	4	8.63534e-08
No_BMI	rs7175642	282	15	59450079	2	rs7175642;rs11631844	G	T	0.343936	4.84101e-10	0.00435462	0.000699631	MYO1E	0	intronic	1.632	7	4	4	20.3107	4	0.000433575
No_BMI	rs1657792	283	15	60923429	1	rs1657792	C	T	0.423459	1.94215e-08	-0.0037263	0.000663388	RORA	0	intronic	7.37		5	15	17.9615	4	0.00125565
No_BMI	rs4776970	284	15	68080886	8	rs4776970;rs12443371;rs8026196;rs28399271;rs55986190;rs8042567;rs3784710;rs4238411	T	A	0.377734	4.39013e-19	0.00607319	0.000680342	MAP2K5	0	intronic	2.466	6	5	5	113.464	4	1.32722e-23
No_HTN	rs117539635	285	15	69682916	1	rs117539635	G	A	0.0208748	2.13271e-08	0.0117623	0.00210008	PAQR5	0	intronic	5.154	4	4	15	7.82212	4	0.0983157
No_BMI	rs2012253	286	15	73008123	5	rs2012253;rs7164727;rs12914505;rs17828399;rs12442886	G	A	0.199801	4.07723e-10	-0.00493959	0.000790202	BBS4	0	intronic	2.948	6	4	5	24.9546	4	5.13787e-05
No_BMI	rs78341827	286	15	73401141	2	rs78341827;rs17828399	G	C	0.0328032	3.2961e-08	0.00960119	0.00173779	NEO1	0	intronic	0.686	5	5	15	23.5828	4	9.68228e-05
No_BMI	rs5742915	287	15	74336633	1	rs5742915	C	T	0.43837	4.68444e-08	0.00358137	0.000655581	PML	0	exonic	8.73	5	3	5	17.9356	4	0.00127041
No_HTN	rs351188	287	15	74595145	3	rs351188;rs12440952;rs2930297	C	T	0.275348	2.32994e-09	-0.00461731	0.000773037	CCDC33	0	intronic	1.37		5	14	19.5704	4	0.000606964
No_HTN	rs11072508	287	15	75062397	3	rs11072508;rs7497201;rs12440952	T	C	0.394632	5.50938e-13	0.00502059	0.000696134	CSK	12000	intergenic	0.609	5	5	14	88.5969	4	2.6152e-18
YES	rs869301	288	15	77830633	3	rs869301;rs35336070;rs8037426	C	T	0.289264	6.51164e-10	-0.00449984	0.000728422	RP11-307C19.1	4180	intergenic	2.141	4	2	7	27.8787	4	1.31992e-05
No_BMI	rs11855853	288	15	78012618	1	rs11855853	T	C	0.220676	3.77325e-09	0.00436448	0.000740515	LINGO1	0	intronic	5.976	4	5	14	31.3432	4	2.60546e-06
No_BMI	rs2870111	289	15	79403585	1	rs2870111	T	C	0.399602	6.99962e-11	0.0043436	0.000666128	AC069082.1	3049	intergenic	0.508	2b	9	14	29.656	4	5.75045e-06
YES	rs12439449	290	15	80799023	1	rs12439449	C	G	0.337972	3.6192e-08	0.00384122	0.000697327	ARNT2	0	intronic	4.65	5	2	15	5.19221	4	0.268138
No_BMI,No_HTN	rs7171632	290	15	81003816	10	rs7171632;rs2759310;rs972481;rs61625932;rs3848177;rs12372942;rs925110;rs6495518;rs117422098;rs57783949	C	G	0.440358	8.46868e-17	-0.00547907	0.000658187	ABHD17C	0	intronic	0.961	4	5	15	27.1959	4	1.8146e-05
No_HTN	rs1029420	291	15	91441086	3	rs1029420;rs8027450;rs7177338	C	T	0.424453	5.89235e-15	-0.00525843	0.00067362	FES	1905-09-09	intergenic	2.149	5	4	5	47.7354	4	1.07156e-09
No_BMI,No_TG	rs56803094	292	15	99222509	1	rs56803094	G	A	0.201789	1.12819e-10	0.00504317	0.000782045	IGF1R	0	intronic	1.691	5	5	5	28.0361	4	1.22643e-05
No_BMI	rs45593734	293	16	334732	6	rs45593734;rs7200589;rs60769452;rs9921342;rs28365941;rs432925	T	C	0.16004	5.07108e-12	0.00610841	0.000884818	PDIA2	0	exonic	2.742	5	1	5	8.80467	4	0.0661715
YES	rs8050566	294	16	3611610	5	rs8050566;rs1635404;rs112767262;rs2890116;rs9790	T	C	0.435388	7.21804e-11	-0.0043135	0.000661981	NLRC3	0	intronic	0.186	5	4	15	8.7646	4	0.0672604
No_BMI	rs879620	295	16	4015729	2	rs879620;rs72762705	T	C	0.388668	2.91839e-14	-0.00511193	0.000672455	ADCY9	0	UTR3	5.443	5	4	4	93.7315	4	2.12075e-19
No_HTN	rs758445	295	16	4141127	1	rs758445	T	C	0.117296	1.40022e-11	0.00755786	0.00111838	ADCY9	0	intronic	0.239		5	5	0.945995	4	0.917871
No_BMI	rs200539	296	16	24735178	4	rs200539;rs2303083;rs35154326;rs7188873	C	T	0.267396	1.2607e-11	-0.00500649	0.000739174	TNRC6A	5837	intergenic	3.741		5	15	23.1155	4	0.000120072
No_BMI	rs9939450	297	16	28301487	4	rs9939450;rs2726040;rs2650492;rs2411453	C	T	0.49503	6.64045e-10	0.00403118	0.000652883	RP11-57A19.2	0	ncRNA_intronic	1.587	4	5	15	64.1152	4	3.95212e-13
No_BMI	rs7188071	297	16	28917644	10	rs7188071;rs6565300;rs2726040;rs2650492;rs153103;rs497523;rs3743963;rs750155;rs2411453;rs28888764	C	T	0.301193	1.20673e-18	0.00601907	0.000682893	RABEP2	0	intronic	2.133	1f	4	4	105.257	4	7.46779e-22
No_BMI	rs3815824	298	16	29852860	1	rs3815824	T	C	0.128231	3.63833e-08	-0.00510212	0.000926384	MVP	0	intronic	1.746		3	4	22.8405	4	0.000136266
No_BMI,No_TG	rs3814883	298	16	29994922	7	rs3814883;rs7190269;rs9928448;rs57149692;rs4787495;rs11644048;rs72798148	T	C	0.460239	3.13356e-23	-0.00650916	0.000655612	TAOK2	0	exonic	5.488		3	4	78.7964	4	3.1329e-16
No_TG	rs8051721	298	16	30047920	2	rs8051721;rs9928448	C	T	0.083499	8.50579e-10	0.00812825	0.00132486	FAM57B	0	intronic	1.615	4	5	14	20.5848	4	0.000382704
No_BMI	rs6565191	298	16	30546488	4	rs6565191;rs8044603;rs4889490;rs3794703	A	G	0.382704	1.40797e-08	-0.00377928	0.000666255	ZNF747:AC002310.13:AC002310.12	00:00:00	ncRNA_exonic	6.539	1f	1	1	17.6502	4	0.00144429
No_BMI,No_TG,No_HTN	rs34898535	298	16	31025641	12	rs34898535;rs2884737;rs11865499;rs57611503;rs9673398;rs7190997;rs3794703;rs67693285;rs2919426;rs4889490;rs17855121;rs72800847	T	C	0.38668	5.44205e-25	0.00695719	0.000673831	STX1B	3691	intergenic	3.025		5	14	55.6979	4	2.31996e-11
YES	rs190159352	298	16	31195965	1	rs190159352	G	C	0.0318091	8.14923e-09	0.00974658	0.00169055	FUS	00:00:00	intronic	0.06	5	3	4	6.76574	4	0.148798
No_HTN	rs7202513	299	16	49781007	3	rs7202513;rs6500251;rs6500245	G	A	0.345924	8.28908e-11	0.00443231	0.000682392	ZNF423	0	intronic	5.469	5	5	15	1.97586	4	0.7402
No_BMI	rs11643744	300	16	53791798	5	rs11643744;rs2058908;rs1861867;rs7203521;rs1861869	A	G	0.297217	2.14414e-17	-0.00596974	0.000703505	FTO	0	intronic	1.52	5	2	15	76.6106	4	9.09228e-16
No_BMI	rs16952522	300	16	53807498	1	rs16952522	G	C	0.0467197	1.93789e-09	-0.0102601	0.00170918	FTO	0	intronic	17.38	2b	2	7	67.6427	4	7.13539e-14
No_BMI,No_T2D,No_HTN	rs55872725	300	16	53809123	7	rs55872725;rs113191842;rs8044769;rs1861867;rs1861869;rs74498370;rs2058908	T	C	0.432406	2.32399e-114	-0.0151258	0.000665489	FTO	0	intronic	1.565	4	5	7	1114.21	4	6.30826e-240
No_BMI	rs12596054	300	16	53834684	1	rs12596054	C	A	0.156064	2.04008e-08	0.00518451	0.000924392	FTO	0	intronic	5.481	7	5	15	77.2245	4	6.74136e-16
No_BMI	rs6499646	300	16	53843533	2	rs6499646;rs16945088	C	T	0.0864811	1.50769e-09	0.0072521	0.00119998	FTO	0	intronic	2.599	5	5	5	59.3268	4	4.01765e-12
No_BMI	rs6499653	300	16	53877592	1	rs6499653	C	T	0.229622	1.74319e-10	0.0048709	0.000763175	FTO	0	intronic	0.882	7	4	5	93.5113	4	2.36215e-19
No_TG	rs7205804	301	16	57004889	2	rs7205804;rs12446515	A	G	0.427435	8.53247e-09	0.00379328	0.000658832	CETP	0	intronic	1.653	4	5	15	171.262	4	5.60553e-36
YES	rs6499034	302	16	65782941	1	rs6499034	C	A	0.0745527	4.84294e-08	0.00628757	0.00115221	RP11-351A20.1	102090	intergenic	4.06	5	5	15	15.8492	4	0.00322828
No_BMI	rs74886619	303	16	69202908	1	rs74886619	G	A	0.0248509	1.7661e-10	0.0120325	0.00188585	CIRH1A	0	UTR3	16.21	5	4	4	12.4972	4	0.0140126
No_BMI,No_TG	rs2917677	303	16	69750849	8	rs2917677;rs113441031;rs3790086;rs11075747;rs4985376;rs904807;rs12708902;rs62052820	T	C	0.424453	2.47554e-19	0.00597582	0.00066473	NQO1	0	intronic	0.453		4	5	101.065	4	5.83492e-21
No_BMI	rs7919	303	16	70514828	8	rs7919;rs35949039;rs6499323;rs12917749;rs3752785;rs904807;rs62051303;rs7192865	C	A	0.432406	3.66594e-16	-0.00536857	0.000658792	COG4	0	UTR3	9.184	5	3	4	35.6817	4	3.36451e-07
No_BMI	rs9934599	303	16	70676534	4	rs9934599;rs35949039;rs6499323;rs12917749	G	A	0.0964215	5.2455e-11	0.00716961	0.0010923	IL34	0	intronic	0.384	7	5	15	14.6752	4	0.00542459
YES	rs9930115	304	16	71217239	1	rs9930115	A	G	0.2833	2.02878e-09	0.00419895	0.000700352	HYDIN	0	intronic	1.775	6	5	15	8.73761	4	0.0680031
No_BMI,No_TG	rs12926804	304	16	71994932	8	rs12926804;rs12149877;rs34042070;rs11648622;rs12926250;rs8051717;rs12934528;rs11647947	G	A	0.127237	6.1327e-13	-0.00696503	0.000967702	PKD1L3	0	ncRNA_intronic	0.412	6	5	15	39.7764	4	4.81469e-08
No_BMI	rs811054	304	16	72251132	5	rs811054;rs12934528;rs34042070;rs11648622;rs8051717	T	C	0.477137	1.01945e-09	-0.00402631	0.000659366	RP11-328J14.1	7331	intergenic	0.138	5	5	15	33.4687	4	9.57577e-07
No_TG,No_HTN	rs2925979	305	16	81534790	11	rs2925979;rs2927307;rs1563654;rs12926550;rs1966957;rs35081994;rs2966085;rs2966086;rs2125202;rs2926003;rs62046565	C	T	0.28827	2.69105e-16	0.00583381	0.000712621	CMIP	00:00:00	intronic	5.802		1	5	215.976	4	1.3763e-45
No_HTN	rs2966121	305	16	81596370	8	rs2966121;rs8059803;rs7196195;rs12445567;rs4889336;rs12925668;rs10514518;rs6564889	G	A	0.475149	2.81231e-13	-0.00479794	0.000656974	CMIP	0	intronic	0.99		4	5	11.0108	4	0.0264428
No_BMI	rs7196397	306	16	82874522	1	rs7196397	T	C	0.307157	9.98626e-09	-0.00400803	0.000699365	CDH13	0	intronic	2.247	6	5	15	18.8888	4	0.000826471
No_BMI	rs3923783	307	17	1843189	1	rs3923783	A	C	0.182903	3.42461e-08	0.00464183	0.000841183	RTN4RL1	0	intronic	2.839	5	2	15	53.6399	4	6.26031e-11
No_BMI	rs7213756	307	17	2098339	1	rs7213756	A	C	0.333002	2.06176e-08	-0.00392097	0.000699332	SMG6	0	intronic	19.77	4	4	5	28.6485	4	9.21384e-06
No_HTN	rs8070737	308	17	3981066	4	rs8070737;rs8074454;rs12602456;rs12453576	T	G	0.17992	2.04107e-11	-0.00565842	0.000844156	ZZEF1	0	intronic	0.588	6	2	4	12.2016	4	0.0159135
No_HTN	rs113086489	309	17	7171356	3	rs113086489;rs2242449;rs385313	T	C	0.451292	3.20106e-10	-0.00415219	0.00066026	Y_RNA	1870	intergenic	0.84	6	5	15	15.9058	4	0.00314823
No_HTN	rs858526	309	17	7499382	1	rs858526	G	A	0.424453	3.58391e-09	0.00393449	0.000666598	FXR2	0	intronic	0.628		4	4	3.85443	4	0.426065
No_HTN	rs11078711	309	17	7777214	4	rs11078711;rs2279620;rs80076597;rs77697176	T	G	0.0695825	6.65826e-13	-0.00886595	0.00123373	LSMD1	0	intronic	4.792	6	4	5	5.25187	4	0.262416
No_BMI	rs7213608	310	17	21279289	2	rs7213608;rs8078135	T	C	0.298211	6.10425e-11	0.00460809	0.000704475	KCNJ12	219	upstream	7.509	3a	1	13	24.1212	4	7.5529e-05
No_BMI,No_HTN	rs3794730	311	17	28150359	5	rs3794730;rs894606;rs871014;rs2244592;rs34675417	G	A	0.322068	6.75988e-11	-0.00449696	0.000689095	SSH2	0	intronic	0.617	7	5	15	10.4142	4	0.0339989
No_BMI	rs2306593	312	17	34866546	2	rs2306593;rs12601380	T	C	0.488072	2.79529e-10	0.00413139	0.000654765	MYO19	0	intronic	1.148	4	4	4	49.8581	4	3.86581e-10
YES	rs16968377	313	17	36942396	1	rs16968377	C	T	0.0487078	1.68522e-08	-0.00804646	0.00142628	PIP4K2B	0	intronic	6.272	7	4	4	1.83861	4	0.76541
No_HTN	rs2301597	314	17	43173273	3	rs2301597;rs4986172;rs60289499	C	T	0.491054	5.18787e-09	0.00386469	0.000661646	NMT1	0	intronic	3.591	5	4	4	0.375981	4	0.984396
No_HTN	rs9747171	315	17	45210873	1	rs9747171	G	A	0.403579	1.34147e-09	-0.00405487	0.000668861	CDC27	0	intronic	0.263	5	4	5	6.00262	4	0.198953
No_BMI,No_TG	rs8078142	316	17	46211904	2	rs8078142;rs11654648	G	T	0.0666004	2.01834e-10	0.00812001	0.00127674	SKAP1	0	intronic	2.453	7	4	15	37.6397	4	1.32968e-07
YES	rs62078383	317	17	47042908	14	rs62078383;rs9903470;rs4794008;rs62078387;rs76796325;rs35895680;rs11652684;rs2411759;rs12602595;rs12603429;rs11652858;rs4793603;rs532154;rs8081301	C	A	0.417495	2.56151e-09	-0.00397832	0.000667786	GIP	0	intronic	1.601	7	5	14	8.00395	4	0.0914337
No_BMI,No_HTN	rs68085814	317	17	47135875	16	rs68085814;rs12602595;rs9972911;rs72835405;rs12603429;rs11652858;rs4793603;rs532154;rs8081301;rs9903470;rs4794008;rs62078387;rs76796325;rs35895680;rs11652684;rs2411759	A	G	0.257455	3.9444e-22	0.00690634	0.000714015	IGF2BP1	2862	intergenic	1.658	6	5	15	31.9042	4	2.00127e-06
YES	rs673375	317	17	47321419	8	rs673375;rs12601665;rs4390639;rs9891264;rs9909827;rs2671654;rs79006836;rs7218175	G	C	0.225646	2.37402e-09	0.00464464	0.000778009	RP1-62O9.3	4181	intergenic	1.002	6	5	14	10.7001	4	0.0301491
No_TG,No_HTN	rs28412876	317	17	47454515	11	rs28412876;rs2671654;rs4987082;rs17711010;rs79006836;rs7218175;rs12601665;rs4390639;rs35406341;rs9909827;rs1317701	T	G	0.375746	3.00616e-21	-0.00642049	0.000678518	RP11-81K2.1:RP11-1079K10.2	00:00:00	ncRNA_intronic	6.29	4	5	15	30.8531	4	3.28001e-06
No_HTN	rs2233667	317	17	47484228	7	rs2233667;rs17711010;rs12601665;rs9909827;rs2671654;rs7208925;rs4987082	C	G	0.32505	4.54323e-14	-0.00523826	0.000694322	RP11-81K2.1:PHB	00:00:00	intronic	15.34	5	4	4	7.07979	4	0.131732
No_HTN	rs8077276	318	17	61547562	2	rs8077276;rs4311	A	G	0.369781	2.21524e-17	0.00574869	0.000677759	CTD-2501B8.5	1402	intergenic	2.071	5	5	15	8.76386	4	0.0672806
No_BMI	rs72845886	318	17	61666687	1	rs72845886	T	C	0.0576541	4.55238e-08	0.00766823	0.00140239	DCAF7	0	UTR3	15.7	2b	4	4	26.6105	4	2.3829e-05
No_BMI,No_TG	rs7218014	319	17	65832016	1	rs7218014	C	T	0.218688	1.60151e-08	-0.00463992	0.000821179	BPTF	0	intronic	0.02	6	2	5	98.3775	4	2.17876e-20
No_HTN	rs7218899	320	17	76739850	1	rs7218899	T	C	0.49503	3.82239e-11	0.00433111	0.000655156	CYTH1	0	intronic	4.749	6	4	5	6.83457	4	0.144893
No_BMI	rs62070202	321	17	78453094	2	rs62070202;rs62069691	T	C	0.0864811	1.51981e-08	0.00685772	0.00121176	NPTX1	1450	intergenic	6.18	4	5	13	13.3102	4	0.00985548
No_BMI	rs11150745	321	17	78757626	4	rs11150745;rs12939613;rs4889782;rs62069691	G	A	0.315109	2.87031e-12	0.00490917	0.000702923	RPTOR	0	intronic	0.068	5	5	5	66.9504	4	9.98657e-14
YES	rs34224566	322	17	79382416	1	rs34224566	T	C	0.246521	3.39276e-08	-0.00408358	0.000739797	RP11-1055B8.7	0	intronic	0.219	5	4	5	3.96631	4	0.410585
No_BMI,No_HTN	rs7238896	323	18	1840658	5	rs7238896;rs1439447;rs312999;rs61143191;rs1439433	G	A	0.138171	5.24691e-12	-0.00651803	0.000944816	RP11-161I6.2	42866	intergenic	2.579	6	9	15	38.007	4	1.11685e-07
No_BMI,No_TG,No_T2D,No_HTN	rs4800490	324	18	21126081	6	rs4800490;rs2472610;rs2981422;rs8098618;rs11875960;rs4270256	C	A	0.474155	5.59439e-24	0.00659884	0.00065343	NPC1	00:00:00	intronic	5.691	7	4	4	69.4159	4	3.01509e-14
No_BMI	rs58445182	325	18	22149149	1	rs58445182	T	G	0.162028	3.88406e-10	0.0052406	0.000837342	RP11-178F10.4	46265	intergenic	2.642	7	5	15	22.8717	4	0.00013432
No_HTN	rs2852749	326	18	42231196	1	rs2852749	G	A	0.180915	1.64396e-08	0.00473874	0.000839336	RP11-456K23.1	25695	intergenic	2.849	5	5	15	3.57118	4	0.467139
No_HTN	rs72915163	327	18	48792829	1	rs72915163	T	C	0.265408	7.65471e-09	-0.00436451	0.000755643	RNU1-46P	17273	intergenic	0.12	7	7	15	16.4011	4	0.00252559
No_BMI	rs2000746	328	18	57677294	2	rs2000746;rs68099871	G	A	0.238569	2.49194e-12	0.00525021	0.000749627	SDCCAG3P1	00:00:00	ncRNA_exonic	3.364		5	15	36.8484	4	1.9356e-07
No_BMI	rs58237489	328	18	57838331	2	rs58237489;rs475134	T	C	0.121272	3.72907e-08	0.00547014	0.000993988	RNU4-17P	7390	intergenic	1.396	6	7	15	38.1983	4	1.01982e-07
No_BMI,No_TG,No_T2D	rs476828	328	18	57852587	9	rs476828;rs475134;rs35922794;rs8084515;rs489693;rs68033110;rs72989246;rs1942866;rs9966951	C	T	0.246521	1.35969e-45	-0.0108944	0.000768708	RP11-795H16.2	11200	intergenic	0.786		5	15	386.743	4	2.03491e-82
No_BMI	rs8082946	328	18	57854467	4	rs8082946;rs8092109;rs11874795;rs475134	C	A	0.196819	2.52362e-10	0.00513727	0.000812148	RP11-795H16.2	9320	intergenic	0.714	7	5	15	43.6888	4	7.44532e-09
No_BMI	rs12963186	328	18	57913703	2	rs12963186;rs35922794	C	T	0.0178926	2.24493e-11	-0.017526	0.00262007	RP11-396N11.1	47680	intergenic	2.116	5	5	15	32.3333	4	1.63528e-06
No_BMI	rs113602013	328	18	57919710	9	rs113602013;rs12958509;rs75941710;rs59992789;rs67164636;rs7240064;rs56758444;rs489693;rs68033110	A	G	0.284294	3.3345e-29	-0.00800275	0.000713397	RP11-396N11.1	2014-02-03	intergenic	0.027	6	14	15	149.896	4	2.14257e-31
No_BMI	rs79131845	328	18	58010896	3	rs79131845;rs11874795;rs113268469	G	C	0.0576541	1.84688e-11	0.00826649	0.00123056	MC4R	27667	intergenic	3.757	6	7	15	36.29	4	2.52226e-07
No_BMI	rs78138914	328	18	58048877	6	rs78138914;rs7240064;rs56758444;rs72989246;rs59992789;rs67164636	G	A	0.0586481	1.11537e-11	-0.00940888	0.00138554	MC4R	8875	intergenic	9.632	6	9	15	55.865	4	2.14024e-11
No_BMI	rs11873305	328	18	58049192	2	rs11873305;rs57636386	C	A	0.0308151	3.74885e-14	0.0128871	0.00170253	MC4R	9190	intergenic	3.577	7	9	15	139.513	4	3.58916e-29
No_BMI	rs8086205	328	18	58082219	3	rs8086205;rs57636386;rs8097783	T	C	0.0208748	4.21102e-15	0.0131222	0.00167194	MC4R	42217	intergenic	0.671	5	14	15	74.4013	4	2.6671e-15
No_BMI	rs79354956	328	18	58104014	2	rs79354956;rs76388103	G	A	0.0198807	1.81889e-10	0.0128739	0.00201916	RP11-325K19.3	59086	intergenic	0.109	5	14	15	66.0955	4	1.51226e-13
No_BMI	rs505289	328	18	58164299	2	rs505289;rs8094571	A	G	0.307157	8.04815e-09	0.0039372	0.00068266	RP11-325K19.3	729	upstream	4.699	6	12	15	16.1647	4	0.00280594
No_BMI,No_HTN	rs3746038	329	19	1852494	3	rs3746038;rs11666480;rs7250872	T	C	0.202783	3.44813e-12	0.00568614	0.000817194	CTB-31O20.6:KLF16	00:00:00	ncRNA_intronic	0.673	4	1	5	20.1243	4	0.000471947
No_BMI	rs75366827	330	19	4042808	5	rs75366827;rs72976986;rs350819;rs41276860;rs7258309	C	G	0.17495	2.65102e-11	0.00600474	0.000900968	AC016586.1	0	UTR5	3.638	4	2	5	30.3624	4	4.12956e-06
No_HTN	rs2656919	331	19	4925445	7	rs2656919;rs2602730;rs2250982;rs169080;rs858422;rs2613765;rs12972366	C	T	0.291252	1.99672e-10	-0.00469703	0.000738342	UHRF1	0	ncRNA_intronic	2.957		4	5	3.45729	4	0.484402
No_TG	rs74172675	331	19	4962970	8	rs74172675;rs169080;rs858422;rs2613765;rs2656921;rs2602730;rs2250982;rs262548	C	T	0.279324	6.99154e-13	0.00504365	0.000702497	UHRF1	804	downstream	3.316	7	4	4	19.82	4	0.000541965
No_HTN	rs12978472	332	19	7257990	2	rs12978472;rs73003972	G	C	0.107356	6.2697e-18	0.00849865	0.000985062	INSR	0	intronic	0.109	5	2	15	106.488	4	4.08146e-22
No_HTN	rs11880337	332	19	7296452	1	rs11880337	T	C	0.198807	7.75496e-10	0.005757	0.000936118	INSR	2406	intergenic	1.007	3a	5	14	13.4329	4	0.00934321
No_TG	rs116843064	333	19	8429323	2	rs116843064;rs117162033	A	G	0.0258449	1.27372e-17	0.0202468	0.00236914	ANGPTL4	0	exonic	33	4	1	2	953.667	4	3.91928e-205
No_BMI	rs6511826	334	19	12706991	1	rs6511826	A	G	0.085487	2.20913e-08	0.00649854	0.00116154	ZNF490	0	intronic	1.906	7	4	5	13.1643	4	0.0105005
No_HTN	rs7246865	335	19	17219105	1	rs7246865	A	G	0.260437	9.88779e-09	-0.00429698	0.000749564	MYO9B	0	intronic	12.12	2a	1	7	46.5426	4	1.89887e-09
No_BMI,No_HTN	rs113230003	336	19	18460956	3	rs113230003;rs34068189;rs73009436	A	G	0.238569	9.49625e-14	0.00559232	0.000750876	PGPEP1	0	intronic	0.438	6	4	5	34.9428	4	4.77281e-07
No_BMI,No_HTN	rs2003476	336	19	18806668	8	rs2003476;rs11668587;rs2023878;rs2051815;rs11878507;rs11086119;rs1966500;rs2385178	C	T	0.422465	9.35362e-20	0.00608519	0.000668981	CRTC1	0	intronic	2.785		4	15	47.2065	4	1.38112e-09
No_BMI	rs77991031	336	19	18862227	3	rs77991031;rs2051815;rs11878507	A	G	0.190855	2.02205e-09	-0.00474528	0.000791404	CRTC1	0	intronic	0.009	5	4	5	42.4885	4	1.32115e-08
No_BMI	rs17513752	337	19	30290811	2	rs17513752;rs34331990	G	A	0.289264	3.29566e-13	-0.00506679	0.000695822	CCNE1	11993	intergenic	2.761	5	5	15	40.0989	4	4.12933e-08
YES	rs2903296	337	19	30348364	1	rs2903296	C	T	0.0596421	3.15382e-08	0.00706129	0.00127629	CCNE1	33148	intergenic	4.721	6	5	14	3.72849	4	0.443996
No_BMI	rs11669185	338	19	31016277	1	rs11669185	C	T	0.158052	5.292e-09	0.00528506	0.00090533	ZNF536	0	intronic	3.522	7	4	15	49.802	4	3.97152e-10
No_TG	rs5112	339	19	45430280	2	rs5112;rs584007	G	C	0.442346	1.78995e-13	-0.00516731	0.000701736	APOC1P1	0	ncRNA_exonic	4.266	4	1	7	974.189	4	1.39965e-209
No_BMI	rs10423928	340	19	46182304	1	rs10423928	A	T	0.213718	1.03235e-10	0.00531649	0.000822714	GIPR	00:00:00	intronic	5.832	5	5	13	233.01	4	2.96869e-49
No_BMI	rs1532127	341	19	47571938	3	rs1532127;rs2287842;rs12461923	A	G	0.331014	1.17085e-20	-0.00653458	0.000701186	ZC3H4	0	intronic	0.786		3	4	89.7887	4	1.46016e-18
No_BMI	rs117516426	341	19	47660977	2	rs117516426;rs2287842	T	C	0.0884692	1.91046e-08	-0.00685129	0.00121911	SAE1	0	intronic	3.116	2b	1	7	16.5252	4	0.00238963
No_TG,No_HTN	rs681343	342	19	49206462	1	rs681343	T	C	0.440358	1.90082e-09	-0.00391885	0.000652482	FUT2	0	exonic	0.063	5	4	5	96.6237	4	5.14505e-20
No_HTN	rs73046792	343	19	49605705	1	rs73046792	A	G	0.163022	1.33485e-10	0.00568602	0.00088524	SNRNP70	0	UTR3	0.871	5	3	4	4.49931	4	0.34263
No_HTN	rs7254260	343	19	49629650	2	rs7254260;rs4802576	C	T	0.40159	7.38481e-11	0.00437629	0.000671969	PPFIA3	0	intronic	5.61	6	5	14	4.34142	4	0.361767
No_HTN	rs6039216	344	20	8622480	2	rs6039216;rs6108168	C	T	0.377734	1.88761e-15	0.00541345	0.000681065	PLCB1	0	intronic	1.844	5	5	15	30.8548	4	3.27748e-06
No_HTN	rs6108787	345	20	10967214	1	rs6108787	G	T	0.461233	7.16781e-13	-0.00470336	0.000655412	RP11-103J8.1	0	ncRNA_intronic	8.483	7	5	15	68.7304	4	4.20697e-14
YES	rs6087845	346	20	30832433	1	rs6087845	C	G	0.156064	2.94013e-08	-0.00501304	0.000904071	POFUT1	5962	intergenic	1.942	4	2	15	11.6326	4	0.0203032
No_HTN	rs6031431	347	20	42795152	1	rs6031431	G	A	0.484095	6.59243e-10	-0.00407188	0.000659353	JPH2	0	intronic	14.71	4	2	14	23.0845	4	0.000121799
No_TG	rs6065904	348	20	44534651	1	rs6065904	A	G	0.243539	3.03751e-08	-0.0043991	0.000794168	PLTP	0	intronic	3.336	4	2	5	480.128	4	1.32929e-102
No_BMI	rs1883864	349	20	50986203	7	rs1883864;rs35601305;rs74687627;rs35014344;rs2869657;rs6068279;rs6091490	A	T	0.2833	7.23752e-14	0.00542737	0.000725246	RP4-723E3.1	0	ncRNA_intronic	3.412	7	9	15	28.101	4	1.18987e-05
No_HTN	rs6026744	350	20	57742388	3	rs6026744;rs260010;rs236715	T	A	0.127237	7.82107e-19	-0.00895562	0.0010105	ZNF831	23686	intergenic	0.611	6	1	15	79.755	4	1.96294e-16
No_HTN	rs6062543	351	20	62451079	5	rs6062543;rs4809370;rs2427538;rs73143503;rs8115058	C	T	0.234592	1.69472e-12	0.00543297	0.000769811	ZBTB46	0	intronic	1.761	2b	1	15	9.92453	4	0.0417184
No_HTN	rs6011210	351	20	62529923	3	rs6011210;rs4809370;rs3795154	G	A	0.482107	6.07944e-11	-0.00428697	0.000655322	DNAJC5	00:00:00	intronic	0.043	7	2	5	10.6511	4	0.030778
No_TG	rs6011292	351	20	62724698	2	rs6011292;rs6122049	T	C	0.192843	1.49153e-09	-0.00473197	0.000782755	OPRL1	0	intronic	4.538	4	1	14	19.013	4	0.000781341
YES	rs74618095	352	21	40683196	1	rs74618095	C	T	0.172962	1.03168e-08	-0.00514751	0.000899059	BRWD1	0	intronic	0.752	5	4	5	7.34438	4	0.118771
No_BMI	rs2838771	353	21	46501576	2	rs2838771;rs394608	C	G	0.362823	2.40228e-09	0.00409154	0.000685583	ADARB1	0	intronic	0.392	5	2	7	47.2459	4	1.35524e-09
YES	rs174877	354	22	20045419	3	rs174877;rs165722;rs71313931	C	T	0.276342	1.57665e-11	0.00487804	0.000723674	TANGO2	0	intronic	7.14	4	4	4	10.562	4	0.0319536
YES	rs136832	355	22	40046538	1	rs136832	T	C	0.210736	7.90718e-09	-0.00483229	0.000837424	CACNA1I	0	intronic	1.664	4	5	15	3.29225	4	0.510162
No_BMI	rs5995843	356	22	40697377	2	rs5995843;rs733381	G	A	0.322068	7.52058e-10	0.00422924	0.000687152	TNRC6B	0	intronic	1.993	4	3	4	39.5851	4	5.27377e-08

## Sheet: S1 Table 8
Supplementary Table 8. This table expands on the lead SNPs identified in Supplementary Table 6 by providing their corresponding association statistics across individual univariate GWAS for all component traits of the mvIGLMS model. For each SNP, the table includes: basic annotations (e.g., 'Novel', 'rsID', 'GenomicLocus', 'nearestGene', alleles, MAF, and multivariate beta/se/p), trait-specific su…
Novel	GenomicLocus	rsID	CHR	BP	nearestGene	non_effect_allele	effect_allele	MAF	beta	se	p	CHR_BMI	BP_BMI	other_allele_BMI	effect_allele_BMI	beta_BMI	se_BMI	pval_BMI	eaf_BMI	N_BMI	SNP_BMI	CHR_TG	BP_TG	other_allele_TG	effect_allele_TG	beta_TG	se_TG	pval_TG	eaf_TG	N_TG	SNP_TG	CHR_IBD	BP_IBD	other_allele_IBD	effect_allele_IBD	beta_IBD	se_IBD	pval_IBD	eaf_IBD	N_IBD	SNP_IBD	SNP_NAFLD	CHR_NAFLD	BP_NAFLD	effect_allele_NAFLD	other_allele_NAFLD	eaf_NAFLD	beta_NAFLD	se_NAFLD
No_BMI	1	rs7535528	1	2444414	PANK4	A	G	0.38668	0.00393409	0.00067835	6.6511e-09	1	2444414	G	A	-0.0146164	0.00205047	1e-12	0.371522	461460	rs7535528	1	2444414	G	A	-0.00165218	0.00206353	0.42	0.37166	441016	rs7535528	1	2444414	G	A	0.0518996	0.0176	0.00309799	0.381346	34652	rs7535528	rs7535528	1	2444414	A	G	0.354305	-0.0548281	0.0251344
No_BMI,No_HTN	2	rs12725767	1	6676040	PHF13	G	A	0.368787	-0.00497818	0.000683136	3.16352e-13	1	6676040	A	G	0.0124618	0.00206494	1.6e-09	0.353833	461460	rs12725767	1	6676040	A	G	0.00719827	0.00207698	0.000530005	0.353989	441016	rs12725767	1	6676040	A	G	-0.0133011	0.0174	0.4464	0.359513	34652	rs12725767	rs12725767	1	6676040	G	A	0.344291	0.0203875	0.0252906
No_BMI	3	rs12128526	1	7723957	CAMTA1	A	G	0.430417	-0.00357201	0.000654703	4.87193e-08	1	7723957	G	A	0.0111254	0.00197922	1.89998e-08	0.457455	461460	rs12128526	1	7723957	G	A	0.00555026	0.00199162	0.00530005	0.457523	441016	rs12128526	1	7723957	G	A	-0.0303046	0.0172	0.0784495	0.449141	34652	rs12128526	rs12128526	1	7723957	A	G	0.50711	-0.0125359	0.0240669
No_HTN	4	rs6668508	1	8574118	RERE	T	C	0.415507	-0.00435688	0.000675193	1.09808e-10	1	8574118	C	T	0.00982597	0.00203966	1.5e-06	0.633694	461460	rs6668508	1	8574118	C	T	0.00344344	0.00205233	0.0929994	0.633754	441016	rs6668508	1	8574118	C	T	9.9995e-05	0.0173	0.9962	0.596628	34652	rs6668508	rs6668508	1	8574118	T	C	0.698998	-0.0195653	0.0262273
YES	5	rs284315	1	10734800	CASZ1	G	A	0.463221	0.0035554	0.000651315	4.79357e-08	1	10734800	A	G	-0.0106983	0.00196816	5.49997e-08	0.498323	461460	rs284315	1	10734800	A	G	-0.000150724	0.0019804	0.94	0.498247	441016	rs284315	1	10734800	A	G	-0.00459941	0.0185	0.8024	0.515231	34652	rs284315	rs284315	1	10734800	G	A	0.607043	0.0261743	0.0246473
No_HTN	5	rs34071855	1	10798489	CASZ1	G	C	0.353877	-0.00550093	0.000690854	1.68587e-15	1	10798489	C	G	0.00419092	0.00208967	0.0449997	0.340056	461460	rs34071855	1	10798489	C	G	-0.0109426	0.00210248	1.89998e-07	0.340085	441016	rs34071855	1	10798489	C	G	0.028595	0.0188	0.1275	0.351231	34652	rs34071855	rs34071855	1	10798489	G	C	0.414726	-0.0128655	0.0244576
No_HTN	6	rs7537765	1	11887303	CLCN6	G	A	0.142147	0.00658036	0.000884316	9.97886e-14	1	11887303	A	G	0.0107432	0.00267143	5.80003e-05	0.162725	461460	rs7537765	1	11887303	A	G	-0.00283201	0.00268636	0.29	0.162875	441016	rs7537765	1	11887303	A	G	-0.0238044	0.0233	0.3079	0.153769	34652	rs7537765	rs7537765	1	11887303	G	A	0.144358	0.00923822	0.0342346
No_HTN	7	rs448385	1	25395133	RP4-799D16.1	A	G	0.446322	-0.00389057	0.00065722	3.2246e-09	1	25395133	G	A	0.00462426	0.00198665	0.02	0.441364	461460	rs448385	1	25395133	G	A	1.7433e-05	0.00199893	0.99	0.441288	441016	rs448385	1	25395133	G	A	-0.0152964	0.0169	0.3663	0.452	34652	rs448385	rs448385	1	25395133	A	G	0.408091	-0.0409722	0.0244217
No_TG,No_HTN	8	rs36109400	1	27247822	NUDC	A	G	0.133201	-0.00621628	0.000908482	7.78271e-12	1	27247822	G	A	0.0078045	0.00274434	0.00449997	0.152002	461460	rs36109400	1	27247822	G	A	0.0206808	0.00276062	6.79986e-14	0.152104	441016	rs36109400	1	27247822	G	A	0.0326995	0.0243	0.1785	0.143744	34652	rs36109400	rs36109400	1	27247822	A	G	0.13363	-0.0398369	0.0353577
No_BMI,No_TG	9	rs61779330	1	39967223	BMP8A	A	G	0.235586	-0.00677102	0.000778124	3.26884e-18	1	39967223	G	A	0.0163088	0.00235208	4.10015e-12	0.22792	461460	rs61779330	1	39967223	G	A	0.0242914	0.00236683	1e-24	0.22787	441016	rs61779330	1	39967223	G	A	0.0294034	0.02	0.1413	0.238859	34652	rs61779330	rs61779330	1	39967223	A	G	0.223921	0.0421918	0.0289418
No_HTN	10	rs7515635	1	42408070	HIVEP3	C	T	0.471173	0.00403473	0.000655644	7.56257e-10	1	42408070	T	C	-0.0104203	0.00198217	1.5e-07	0.542797	461460	rs7515635	1	42408070	T	C	0.000474315	0.00199473	0.81	0.543004	441016	rs7515635	1	42408070	T	C	0.0041988	0.0169	0.8035	0.535885	34652	rs7515635	rs7515635	1	42408070	C	T	0.475009	0.0237225	0.0241151
No_BMI	11	rs138556772	1	46174888	IPP	A	G	0.0318091	0.0101618	0.00166628	1.07062e-09	1	46174888	G	A	-0.0346919	0.00502379	5.00035e-12	0.040485	461460	rs138556772	1	46174888	G	A	-0.0110067	0.00505212	0.0290001	0.040499	441016	rs138556772	1	46174888	G	A	0.0511968	0.0481	0.2874	0.035332	34652	rs138556772	rs138556772	1	46174888	A	G	0.0344984	-0.0258609	0.0669088
No_BMI	12	rs61782665	1	47692035	TAL1:RP1-18D14.7	G	A	0.390656	0.00428108	0.000662529	1.03516e-10	1	47692035	A	G	-0.0167719	0.0020022	5.40008e-17	0.584597	461460	rs61782665	1	47692035	A	G	-0.00307899	0.00201446	0.13	0.584478	441016	rs61782665	1	47692035	A	G	0.0123965	0.017	0.4675	0.603115	34652	rs61782665	rs61782665	1	47692035	G	A	0.634282	-0.0104465	0.0249462
No_BMI	13	rs1167309	1	49997674	AGBL4	T	C	0.303181	0.00437167	0.000699358	4.07898e-10	1	49997674	C	T	-0.0190233	0.0021155	2.39994e-19	0.681093	461460	rs1167309	1	49997674	C	T	-0.00708904	0.00212883	0.000870001	0.68112	441016	rs1167309	1	49997674	C	T	0.0404027	0.018	0.02467	0.688346	34652	rs1167309	rs1167309	1	49997674	T	C	0.618572	0.00217041	0.0248836
No_BMI	14	rs1556485	1	62469545	INADL	G	A	0.204771	0.00458239	0.000822573	2.53572e-08	1	62469545	A	G	-0.0143965	0.002487	7.10003e-09	0.194945	461460	rs1556485	1	62469545	A	G	-0.00451572	0.00250198	0.0710003	0.195064	441016	rs1556485	1	62469545	A	G	0.00140098	0.0209	0.9457	0.199	34652	rs1556485	rs1556485	1	62469545	G	A	0.19749	0.0141102	0.0301824
No_BMI,No_TG	14	rs12140153	1	62579891	INADL	T	G	0.0666004	0.0071652	0.0011459	4.02956e-10	1	62579891	G	T	-0.033075	0.0034589	1.20005e-21	0.094252	461460	rs12140153	1	62579891	G	T	-0.0220675	0.00348211	2.30001e-10	0.09419	441016	rs12140153	1	62579891	G	T	-0.0473956	0.0344	0.1684	0.0758015	34652	rs12140153	rs12140153	1	62579891	T	G	0.0782191	-0.050341	0.0450433
No_TG	14	rs1979722	1	62940097	DOCK7	A	G	0.302187	0.00687512	0.000684316	9.49901e-24	1	62940097	G	A	-0.00535152	0.00206637	0.00959997	0.351127	461460	rs1979722	1	62940097	G	A	-0.0776072	0.00207908	1e-200	0.351154	441016	rs1979722	1	62940097	G	A	0.0374018	0.0178	0.0356402	0.327231	34652	rs1979722	rs1979722	1	62940097	A	G	0.263901	0.00460394	0.0272616
No_BMI	15	rs2613498	1	72752939	NEGR1	T	C	0.17495	0.00802416	0.000829455	3.88803e-22	1	72752939	C	T	-0.0299806	0.00250282	4.60045e-33	0.191122	461460	rs2613498	1	72752939	C	T	-0.013597	0.00251754	6.59994e-08	0.191247	441016	rs2613498	1	72752939	C	T	0.00600195	0.0222	0.7861	0.173256	34652	rs2613498	rs2613498	1	72752939	T	C	0.13956	-0.0353446	0.0346901
No_BMI	16	rs6688826	1	80812329	AL606519.1	C	T	0.302187	-0.00394961	0.000713165	3.05688e-08	1	80812329	T	C	0.0138622	0.00215235	1.2e-10	0.298116	461460	rs6688826	1	80812329	T	C	0.00635771	0.00216557	0.00329997	0.298248	441016	rs6688826	1	80812329	T	C	-0.00119928	0.0185	0.9477	0.281372	34652	rs6688826	rs6688826	1	80812329	C	T	0.204997	0.00582051	0.0297374
No_HTN	17	rs305226	1	89186565	PKN2	G	A	0.343936	0.00388009	0.000672123	7.79253e-09	1	89186565	A	G	-0.00757841	0.00203002	0.000189998	0.617288	461460	rs305226	1	89186565	A	G	-0.00120983	0.00204245	0.55	0.617544	441016	rs305226	1	89186565	A	G	-0.0109004	0.0173	0.5298	0.633372	34652	rs305226	rs305226	1	89186565	G	A	0.712567	0.0415181	0.0265311
No_BMI	18	rs588660	1	96886604	UBE2WP1	A	G	0.419483	-0.00447336	0.000661915	1.39705e-11	1	96886604	G	A	0.0192261	0.0020009	7.29962e-22	0.584146	461460	rs588660	1	96886604	G	A	0.0035544	0.00201327	0.0769999	0.584133	441016	rs588660	1	96886604	G	A	-0.0194989	0.017	0.2497	0.568398	34652	rs588660	rs588660	1	96886604	A	G	0.602364	0.00064638	0.0245496
No_BMI,No_TG	19	rs4950118	1	98490358	MIR137HG	T	G	0.166004	0.00511563	0.000877284	5.50258e-09	1	98490358	G	T	-0.0158238	0.00265805	2.59998e-09	0.835264	461460	rs4950118	1	98490358	G	T	-0.0209463	0.00267448	4.79954e-15	0.835265	441016	rs4950118	1	98490358	G	T	0.0305971	0.023	0.1839	0.844231	34652	rs4950118	rs4950118	1	98490358	T	G	0.767622	-0.03092	0.0284168
No_BMI	20	rs17531363	1	107977075	NTNG1	C	A	0.309145	0.00469871	0.000717253	5.71607e-11	1	107977075	A	C	-0.0135251	0.00217111	4.70002e-10	0.296941	461460	rs17531363	1	107977075	A	C	-0.00759618	0.00218467	0.00051	0.296993	441016	rs17531363	1	107977075	A	C	0.0323992	0.0184	0.0789605	0.294231	34652	rs17531363	rs17531363	1	107977075	C	A	0.431262	-0.0695504	0.0243414
No_BMI	21	rs17024258	1	110147321	GNAT2	T	C	0.0337972	-0.0124233	0.00203396	1.00913e-09	1	110147321	C	T	0.0678309	0.00620302	7.8001e-28	0.026062	461460	rs17024258	1	110147321	C	T	0.0101783	0.00623918	0.1	0.026062	441016	rs17024258	1	110147321	C	T	-0.046201	0.0518	0.3723	0.0273424	34652	rs17024258	rs17024258	1	110147321	T	C	0.0584022	0.0361019	0.0511829
No_BMI	22	rs6658723	1	112274162	FAM212B	C	T	0.430417	0.00381996	0.000658292	6.52047e-09	1	112274162	T	C	-0.0134313	0.00199025	1.50003e-11	0.564211	461460	rs6658723	1	112274162	T	C	-0.00638201	0.00200193	0.00140001	0.564165	441016	rs6658723	1	112274162	T	C	0.0162005	0.0174	0.3512	0.559859	34652	rs6658723	rs6658723	1	112274162	C	T	0.508704	-0.0672815	0.0239725
No_HTN	23	rs1759695	1	113027802	WNT2B	A	T	0.16998	-0.0047691	0.00085565	2.49445e-08	1	113027802	T	A	0.00364741	0.00258655	0.16	0.820948	461460	rs1759695	1	113027802	T	A	-0.00707034	0.00260212	0.00659994	0.820855	441016	rs1759695	1	113027802	T	A	0.00279609	0.0226	0.902	0.811744	34652	rs1759695	rs1759695	1	113027802	A	T	0.820082	0.0358072	0.0313754
No_HTN	23	rs72699046	1	113038761	WNT2B	C	G	0.0685885	-0.00873244	0.00126687	5.46613e-12	1	113038761	G	C	0.00372484	0.00385756	0.33	0.070867	461460	rs72699046	1	113038761	G	C	-0.0166647	0.00388012	1.7e-05	0.07094	441016	rs72699046	1	113038761	G	C	-0.0741957	0.0338	0.0281702	0.0728873	34652	rs72699046	rs72699046	1	113038761	C	G	0.15593	0.0515591	0.0332419
No_HTN	24	rs57748895	1	115826169	RP4-663N10.1	T	A	0.0119284	-0.0142342	0.00248887	1.07054e-08	1	115826169	A	T	0.00233976	0.00745059	0.75	0.017816	461460	rs57748895	1	115826169	A	T	-0.0112569	0.00750625	0.13	0.017761	441016	rs57748895	1	115826169	A	T	0.0278955	0.0667	0.6758	0.018372	34652	rs57748895	rs57748895	1	115826169	T	A	0.0122428	0.00972351	0.109181
No_BMI	25	rs15740	1	151040435	CDC42SE1:MLLT11	A	G	0.21173	0.0044113	0.000786774	2.06086e-08	1	151040435	G	A	-0.0165819	0.00238034	3.29989e-12	0.781107	461460	rs15740	1	151040435	G	A	-0.0104948	0.00239482	1.2e-05	0.781046	441016	rs15740	1	151040435	G	A	-0.0177974	0.0203	0.3815	0.778628	34652	rs15740	rs15740	1	151040435	A	G	0.747948	-0.0119521	0.0276576
No_BMI	26	rs61813324	1	156049877	MEX3A	T	C	0.130219	-0.00613911	0.000965017	1.99589e-10	1	156049877	C	T	0.0290259	0.00292038	2.80027e-23	0.135728	461460	rs61813324	1	156049877	C	T	0.00564465	0.00293824	0.0549997	0.135741	441016	rs61813324	1	156049877	C	T	0.0105046	0.0293	0.719399	0.134628	34652	rs61813324	rs61813324	1	156049877	T	C	0.158642	0.0888179	0.032335
No_BMI	27	rs35041900	1	171451621	snoU13	T	C	0.082505	-0.00647646	0.00112983	9.91119e-09	1	171451621	C	T	0.0233778	0.00341196	7.29962e-12	0.092483	461460	rs35041900	1	171451621	C	T	0.0132462	0.00343224	0.000109999	0.092457	441016	rs35041900	1	171451621	C	T	-0.0170037	0.0302	0.574	0.0865617	34652	rs35041900	rs35041900	1	171451621	T	C	0.0783507	0.0479998	0.0447465
No_BMI	28	rs539515	1	177889025	SEC16B	C	A	0.183897	-0.0088573	0.000808721	6.48331e-28	1	177889025	A	C	0.0495291	0.0024426	1.99986e-91	0.204942	461460	rs539515	1	177889025	A	C	0.00140863	0.002457	0.57	0.205087	441016	rs539515	1	177889025	A	C	-0.0522983	0.0217	0.0158099	0.185654	34652	rs539515	rs539515	1	177889025	C	A	0.178919	0.0642965	0.031266
No_BMI	29	rs9425633	1	184657251	EDEM3	C	T	0.474155	-0.0037762	0.00065224	7.05613e-09	1	184657251	T	C	0.0120302	0.00197173	1.09999e-09	0.483005	461460	rs9425633	1	184657251	T	C	0.00328746	0.00198427	0.0980009	0.482775	441016	rs9425633	1	184657251	T	C	-0.0126003	0.0167	0.4499	0.471628	34652	rs9425633	rs9425633	1	184657251	C	T	0.500145	0.0355574	0.0240327
No_BMI	30	rs1171381	1	190306342	BRINP3:RP11-547I7.1	G	A	0.428429	0.00366169	0.000657067	2.50712e-08	1	190306342	A	G	-0.0163396	0.00198661	1.99986e-16	0.563457	461460	rs1171381	1	190306342	A	G	-0.00117458	0.00199874	0.56	0.563459	441016	rs1171381	1	190306342	A	G	0.00470103	0.017	0.7837	0.580115	34652	rs1171381	rs1171381	1	190306342	G	A	0.470694	-0.0195372	0.0240793
YES	31	rs10801174	1	193073566	GLRX2	A	T	0.369781	0.00381424	0.000698339	4.71142e-08	1	193073566	T	A	-0.0105211	0.00211262	6.4e-07	0.68024	461460	rs10801174	1	193073566	T	A	0.000367692	0.00212587	0.86	0.680197	441016	rs10801174	1	193073566	T	A	0.0018982	0.0182	0.9166	0.678	34652	rs10801174	rs10801174	1	193073566	A	T	0.6111	0.006066	0.0246244
YES	32	rs12142313	1	198772260	MIR181A1HG	G	T	0.150099	-0.00604679	0.000945942	1.63353e-10	1	198772260	T	G	0.0143849	0.00286525	5.19996e-07	0.137332	461460	rs12142313	1	198772260	T	G	0.0116408	0.00288379	5.39995e-05	0.137255	441016	rs12142313	1	198772260	T	G	-0.0222017	0.0248	0.3693	0.133628	34652	rs12142313	rs12142313	1	198772260	G	T	0.182693	0.027889	0.0311262
No_BMI,No_HTN	33	rs2644112	1	201806106	IPO9	C	T	0.304175	-0.00663385	0.000689114	6.17155e-22	1	201806106	T	C	0.0240942	0.0020822	5.70033e-31	0.338968	461460	rs2644112	1	201806106	T	C	0.0101606	0.00209485	1.2e-06	0.338987	441016	rs2644112	1	201806106	T	C	0.0198048	0.018	0.2728	0.321372	34652	rs2644112	rs2644112	1	201806106	C	T	0.29728	0.0233714	0.026344
No_BMI	34	rs227199	1	210265384	SYT14	C	G	0.316103	0.00439129	0.000678785	9.84312e-11	1	210265384	G	C	-0.0113892	0.00204763	2.69998e-08	0.633564	461460	rs227199	1	210265384	G	C	-0.0048368	0.00206013	0.0189998	0.633603	441016	rs227199	1	210265384	G	C	-0.00950503	0.0175	0.5873	0.647628	34652	rs227199	rs227199	1	210265384	C	G	0.788161	-0.046251	0.029506
No_BMI,No_TG	35	rs10779835	1	230299949	GALNT2	C	T	0.390656	0.0052107	0.000669805	7.28499e-15	1	230299949	T	C	-0.011467	0.00202538	1.5e-08	0.612839	461460	rs10779835	1	230299949	T	C	-0.0481603	0.0020385	2.09894e-123	0.612835	441016	rs10779835	1	230299949	T	C	0.0306963	0.0171	0.0730096	0.611231	34652	rs10779835	rs10779835	1	230299949	C	T	0.56329	-0.014039	0.0242395
No_HTN	36	rs3897821	1	243420388	SDCCAG8	G	A	0.357853	-0.00409533	0.000691212	3.12573e-09	1	243420388	A	G	0.00700725	0.00208861	0.000790005	0.3338	461460	rs3897821	1	243420388	A	G	0.00747062	0.00210185	0.000379997	0.333935	441016	rs3897821	1	243420388	A	G	-0.0184979	0.0178	0.299	0.343141	34652	rs3897821	rs3897821	1	243420388	G	A	0.303479	0.0362552	0.0261485
No_BMI	37	rs10205435	2	230442	SH3YL1	C	T	0.308151	0.00423746	0.000709635	2.35339e-09	2	230442	T	C	-0.0143657	0.00214343	2.09991e-11	0.69544	461460	rs10205435	2	230442	T	C	-0.00902368	0.00215536	2.80001e-05	0.695428	441016	rs10205435	2	230442	T	C	0.040395	0.0181	0.0258101	0.685231	34652	rs10205435	rs10205435	2	230442	C	T	0.740417	0.00725372	0.0273487
No_BMI	37	rs62106258	2	417167	AC105393.1	C	T	0.0437376	0.0175011	0.00152649	1.97993e-30	2	417167	T	C	-0.0915385	0.00458254	8.99912e-89	0.048547	461460	rs62106258	2	417167	T	C	-0.0152497	0.00461063	0.000940005	0.048507	441016	rs62106258	2	417167	T	C	-0.0176041	0.0463	0.704099	0.048256	34652	rs62106258	rs62106258	2	417167	C	T	0.0197742	-0.0118059	0.0865392
No_BMI	37	rs2685229	2	435315	AC105393.2	C	T	0.454274	-0.00372677	0.000658045	1.48411e-08	2	435315	T	C	0.0191619	0.00198851	5.60015e-22	0.526092	461460	rs2685229	2	435315	T	C	0.00200497	0.00200033	0.32	0.526014	441016	rs2685229	2	435315	T	C	0.0145047	0.018	0.4209	0.540859	34652	rs2685229	rs2685229	2	435315	C	T	0.569198	0.021944	0.0243889
No_BMI	37	rs6728411	2	628902	TMEM18	A	G	0.324056	-0.00478364	0.000683751	2.63041e-12	2	628902	G	A	0.0207066	0.00206593	1.20005e-23	0.356735	461460	rs6728411	2	628902	G	A	0.0030772	0.00207764	0.14	0.356808	441016	rs6728411	2	628902	G	A	-0.0207028	0.018	0.2494	0.337513	34652	rs6728411	rs6728411	2	628902	A	G	0.321875	0.0359305	0.0257153
No_BMI,No_HTN	37	rs12714415	2	651430	TMEM18	C	T	0.173956	0.0117027	0.000896317	5.83843e-39	2	651430	T	C	-0.0569695	0.00270872	3.29989e-98	0.163505	461460	rs12714415	2	651430	T	C	-0.00618314	0.00272408	0.0230001	0.16342	441016	rs12714415	2	651430	T	C	0.0282966	0.0218	0.1936	0.178231	34652	rs12714415	rs12714415	2	651430	C	T	0.162482	-0.0752369	0.032488
No_BMI	37	rs11893030	2	677591	AC092159.2	G	C	0.0477137	0.009438	0.00136566	4.81356e-12	2	677591	C	G	-0.0438953	0.00412431	1.9002e-26	0.061191	461460	rs11893030	2	677591	C	G	-0.0124416	0.0041479	0.00269998	0.061202	441016	rs11893030	2	677591	C	G	0.0739049	0.0396	0.0620297	0.055115	34652	rs11893030	rs11893030	2	677591	G	C	0.0596264	-0.00841495	0.0508278
No_TG	38	rs673548	2	21237544	APOB	A	G	0.219682	0.00442163	0.000804171	3.83323e-08	2	21237544	G	A	0.00651892	0.00243402	0.00739997	0.205659	461460	rs673548	2	21237544	G	A	-0.0733778	0.00244811	2.19786e-197	0.205641	441016	rs673548	2	21237544	G	A	0.0377966	0.0204	0.0636297	0.214974	34652	rs673548	rs673548	2	21237544	A	G	0.267677	-0.0360768	0.0271331
No_BMI	39	rs10203386	2	25136866	ADCY3	A	T	0.427435	-0.00398995	0.000655201	1.13156e-09	2	25136866	T	A	0.0325033	0.00197956	1.39991e-60	0.451899	461460	rs10203386	2	25136866	T	A	0.00190218	0.00199087	0.34	0.451738	441016	rs10203386	2	25136866	T	A	0.0592967	0.0169	0.000440798	0.444461	34652	rs10203386	rs10203386	2	25136866	A	T	0.39604	0.0598526	0.0245707
No_BMI	39	rs934778	2	25389224	POMC	G	A	0.308151	-0.00574058	0.000699808	2.34314e-16	2	25389224	A	G	0.0231577	0.00211041	5.10035e-28	0.319228	461460	rs934778	2	25389224	A	G	0.00432523	0.00212147	0.0409996	0.319409	441016	rs934778	2	25389224	A	G	0.0527997	0.018	0.00338797	0.314089	34652	rs934778	rs934778	2	25389224	G	A	0.18971	0.0162673	0.0306914
No_TG,No_HTN	40	rs1275986	2	26912079	KCNK3	A	C	0.407555	0.00658513	0.000671515	1.05684e-22	2	26912079	C	A	-0.00579683	0.00203013	0.00430002	0.617154	461460	rs1275986	2	26912079	C	A	0.0132784	0.00204202	7.89951e-11	0.617156	441016	rs1275986	2	26912079	C	A	-0.0166986	0.0171	0.3278	0.610885	34652	rs1275986	rs1275986	2	26912079	A	C	0.542673	0.0172892	0.0241491
YES	40	rs11126681	2	26963378	KCNK3	G	A	0.408549	0.00419072	0.000664684	2.88514e-10	2	26963378	A	G	-0.0102312	0.00200829	3.50002e-07	0.409476	461460	rs11126681	2	26963378	A	G	-0.00565526	0.00201984	0.0051	0.409352	441016	rs11126681	2	26963378	A	G	-0.0399993	0.0171	0.01895	0.416026	34652	rs11126681	rs11126681	2	26963378	G	A	0.366182	0.0145187	0.0249205
No_TG	40	rs6714780	2	27189063	AC013472.4	A	G	0.0755467	-0.01022	0.00146137	2.68302e-12	2	27189063	G	A	0.0145091	0.00443407	0.00109999	0.05614	461460	rs6714780	2	27189063	G	A	0.0671172	0.00445868	3.29989e-51	0.05615	441016	rs6714780	2	27189063	G	A	0.0369007	0.0488	0.4497	0.0532628	34652	rs6714780	rs6714780	2	27189063	A	G	0.0871462	0.106712	0.041797
No_TG	40	rs4665955	2	27383276	AC013403.13	A	C	0.37674	0.0037351	0.000667251	2.17161e-08	2	27383276	C	A	0.000281111	0.00201572	0.89	0.401223	461460	rs4665955	2	27383276	C	A	-0.0251732	0.0020272	2.09991e-35	0.401161	441016	rs4665955	2	27383276	C	A	-0.0258	0.0176	0.1413	0.394398	34652	rs4665955	rs4665955	2	27383276	A	C	0.344325	0.0212741	0.0254551
No_TG,No_T2D	40	rs1260326	2	27730940	GCKR	C	T	0.410537	0.00670644	0.000666073	7.60322e-24	2	27730940	T	C	0.00935764	0.00201222	3.29997e-06	0.604261	461460	rs1260326	2	27730940	T	C	-0.103264	0.00202387	1e-200	0.604401	441016	rs1260326	2	27730940	T	C	-0.065104	0.017	0.000127201	0.572795	34652	rs1260326	rs1260326	2	27730940	C	T	0.650161	-0.113115	0.0248622
No_TG	40	rs1969131	2	28341375	BRE	T	C	0.167992	-0.00595397	0.000895697	2.985e-11	2	28341375	C	T	0.00798535	0.00270875	0.0032	0.158587	461460	rs1969131	2	28341375	C	T	0.0356965	0.00272423	3.19963e-39	0.158582	441016	rs1969131	2	28341375	C	T	0.0255995	0.0223	0.251	0.169859	34652	rs1969131	rs1969131	2	28341375	T	C	0.176251	0.0112997	0.0316366
No_HTN	41	rs3764769	2	43732958	THADA	T	C	0.253479	0.00430703	0.000742888	6.72381e-09	2	43732958	C	T	-0.00545571	0.00224442	0.015	0.26208	461460	rs3764769	2	43732958	C	T	-0.00353495	0.00225702	0.12	0.262121	441016	rs3764769	2	43732958	C	T	0.0282959	0.019	0.1359	0.261231	34652	rs3764769	rs3764769	2	43732958	T	C	0.244168	0.0204241	0.0280042
No_BMI	42	rs1421567	2	50217995	NRXN1	C	T	0.166004	0.00541277	0.000886426	1.01977e-09	2	50217995	T	C	-0.0200259	0.00267637	7.29962e-14	0.838222	461460	rs1421567	2	50217995	T	C	-0.0111029	0.00269093	3.69999e-05	0.838261	441016	rs1421567	2	50217995	T	C	0.0177974	0.0229	0.4372	0.842744	34652	rs1421567	rs1421567	2	50217995	C	T	0.863287	0.0200571	0.0349557
No_BMI	43	rs6732399	2	50690802	NRXN1	A	G	0.400596	-0.00413284	0.000658417	3.45317e-10	2	50690802	G	A	0.0138568	0.00198967	3.29989e-12	0.428573	461460	rs6732399	2	50690802	G	A	0.0103615	0.00200046	2.19999e-07	0.428669	441016	rs6732399	2	50690802	G	A	0.0154993	0.0177	0.3787	0.403744	34652	rs6732399	rs6732399	2	50690802	A	G	0.421654	0.00614206	0.0244582
YES	44	rs2968796	2	55287835	RTN4	C	T	0.471173	-0.00374224	0.000654663	1.0888e-08	2	55287835	T	C	0.0103026	0.00197836	1.89998e-07	0.47725	461460	rs2968796	2	55287835	T	C	0.00579164	0.00198967	0.00359998	0.477306	441016	rs2968796	2	55287835	T	C	-0.00909848	0.0171	0.5943	0.499	34652	rs2968796	rs2968796	2	55287835	C	T	0.451642	0.0228667	0.0241842
No_BMI	45	rs1106090	2	58068741	VRK2	A	G	0.38668	0.00422833	0.000678276	4.54863e-10	2	58068741	G	A	-0.0137008	0.00205085	2.39994e-11	0.630896	461460	rs1106090	2	58068741	G	A	0.00186173	0.0020629	0.37	0.630594	441016	rs1106090	2	58068741	G	A	0.0142973	0.0173	0.4078	0.622256	34652	rs1106090	rs1106090	2	58068741	A	G	0.559726	-0.0132786	0.0242411
No_BMI	46	rs12612428	2	58828431	LINC01122	C	T	0.135189	-0.00550013	0.000972305	1.54222e-08	2	58828431	T	C	0.0211746	0.00294181	6.09958e-13	0.131677	461460	rs12612428	2	58828431	T	C	0.00663589	0.00295977	0.025	0.1316	441016	rs12612428	2	58828431	T	C	-0.0214973	0.0246	0.3811	0.140628	34652	rs12612428	rs12612428	2	58828431	C	T	0.150854	-0.00414347	0.0336514
No_BMI	46	rs1861410	2	58933591	LINC01122	T	C	0.430417	0.00551161	0.000658283	5.63152e-17	2	58933591	C	T	-0.0212558	0.00198918	1.20005e-26	0.555423	461460	rs1861410	2	58933591	C	T	-0.00831349	0.00200093	3.29997e-05	0.555396	441016	rs1861410	2	58933591	C	T	0.012699	0.0169	0.4531	0.555744	34652	rs1861410	rs1861410	2	58933591	T	C	0.599307	-0.0159325	0.0244856
No_BMI	46	rs17049738	2	59026222	LINC01122	C	A	0.0765408	0.00760218	0.00123395	7.23674e-10	2	59026222	A	C	-0.0296141	0.00375574	3.10027e-15	0.07423	461460	rs17049738	2	59026222	A	C	-0.010077	0.00377813	0.00759994	0.074201	441016	rs17049738	2	59026222	A	C	-0.00320486	0.0331	0.9219	0.077744	34652	rs17049738	rs17049738	2	59026222	C	A	0.165253	-0.0208488	0.0326634
No_BMI,No_TG	47	rs7575523	2	59335104	LINC01122	G	T	0.379722	0.00540911	0.00066878	6.06422e-16	2	59335104	T	G	-0.0204694	0.00202132	4.19952e-24	0.603207	461460	rs7575523	2	59335104	T	G	-0.0120359	0.00203309	3.2e-09	0.603099	441016	rs7575523	2	59335104	T	G	0.0010005	0.0172	0.9556	0.609	34652	rs7575523	rs7575523	2	59335104	G	T	0.596891	-0.0433868	0.024533
No_HTN	48	rs113774595	2	61799575	RP11-355B11.1	T	G	0.281312	0.00438315	0.000709993	6.67888e-10	2	61799575	G	T	-0.00821397	0.00214528	0.000129999	0.30436	461460	rs113774595	2	61799575	G	T	-0.0045408	0.00215727	0.0350002	0.30433	441016	rs113774595	2	61799575	G	T	0.0501987	0.0185	0.00668606	0.303089	34652	rs113774595	rs113774595	2	61799575	T	G	0.289263	-0.00818495	0.0265751
No_TG,No_HTN	49	rs1009358	2	65276452	CEP68	C	T	0.38668	0.00469268	0.000671785	2.84056e-12	2	65276452	T	C	-0.00314451	0.00202952	0.12	0.376243	461460	rs1009358	2	65276452	T	C	-0.0183887	0.00204118	2.09991e-19	0.376196	441016	rs1009358	2	65276452	T	C	0.0154995	0.0172	0.3681	0.398974	34652	rs1009358	rs1009358	2	65276452	C	T	0.34129	-0.0373808	0.0253535
No_BMI	50	rs2861690	2	67838685	AC010987.5	G	C	0.388668	0.0043068	0.000668049	1.14213e-10	2	67838685	C	G	-0.0173585	0.00201913	8.19974e-18	0.38936	461460	rs2861690	2	67838685	C	G	-0.00169112	0.00203074	0.4	0.389555	441016	rs2861690	2	67838685	C	G	-0.0239997	0.0171	0.1616	0.389769	34652	rs2861690	rs2861690	2	67838685	G	C	0.409257	-0.0166342	0.0244491
No_BMI	51	rs10209325	2	86806356	CHMP3:RNF103-CHMP3:AC015971.2	T	C	0.400596	0.00371872	0.000672829	3.25764e-08	2	86806356	C	T	-0.0151611	0.00203384	8.99912e-14	0.625389	461460	rs10209325	2	86806356	C	T	-0.00654992	0.0020448	0.00140001	0.625262	441016	rs10209325	2	86806356	C	T	0.0010994	0.0176	0.9492	0.624231	34652	rs10209325	rs10209325	2	86806356	T	C	0.598577	0.0064806	0.0245173
YES	52	rs11683207	2	98333290	ZAP70	C	T	0.173956	-0.0050433	0.000899699	2.07604e-08	2	98333290	T	C	0.014239	0.00273017	1.79999e-07	0.174207	461460	rs11683207	2	98333290	T	C	0.00509634	0.0027461	0.0629999	0.174211	441016	rs11683207	2	98333290	T	C	0.0377019	0.0251	0.1333	0.157	34652	rs11683207	rs11683207	2	98333290	C	T	0.278593	0.00865012	0.0269143
No_BMI	53	rs1451533	2	105466005	LINC01158	A	G	0.262425	-0.0041245	0.000736253	2.11867e-08	2	105466005	G	A	0.0177941	0.0022275	1.39991e-15	0.273465	461460	rs1451533	2	105466005	G	A	0.00172674	0.00224049	0.44	0.273597	441016	rs1451533	2	105466005	G	A	-0.0198966	0.0193	0.3015	0.267372	34652	rs1451533	rs1451533	2	105466005	A	G	0.344938	0.049614	0.0253768
No_HTN	54	rs3136557	2	113591342	IL1B	A	G	0.176938	0.00525945	0.000868597	1.40315e-09	2	113591342	G	A	-0.0098001	0.00262764	0.000189998	0.173757	461460	rs3136557	2	113591342	G	A	-0.0084399	0.00264351	0.00140001	0.173673	441016	rs3136557	2	113591342	G	A	0.0140015	0.0224	0.5331	0.182744	34652	rs3136557	rs3136557	2	113591342	A	G	0.20226	0.0426462	0.0299689
YES	55	rs1437349	2	142477274	LRP1B	T	C	0.329026	0.00405225	0.000680087	2.54681e-09	2	142477274	C	T	-0.00864094	0.00205423	2.59998e-05	0.360505	461460	rs1437349	2	142477274	C	T	-0.00558684	0.0020656	0.00680002	0.360382	441016	rs1437349	2	142477274	C	T	-0.012599	0.0175	0.4702	0.369115	34652	rs1437349	rs1437349	2	142477274	T	C	0.31489	-0.0441535	0.0259538
YES	56	rs997123	2	142852502	LRP1B	C	T	0.485089	0.00365703	0.000653118	2.15179e-08	2	142852502	T	C	-0.00849167	0.00197389	1.7e-05	0.51783	461460	rs997123	2	142852502	T	C	-0.00614464	0.0019853	0.002	0.517874	441016	rs997123	2	142852502	T	C	-0.0111971	0.0167	0.5024	0.506256	34652	rs997123	rs997123	2	142852502	C	T	0.539544	-0.00325568	0.0240852
No_BMI	57	rs7560871	2	145616899	TEX41	A	G	0.0646123	-0.007396	0.00127876	7.30553e-09	2	145616899	G	A	0.023941	0.00386555	5.89997e-10	0.070081	461460	rs7560871	2	145616899	G	A	0.00697992	0.00388849	0.0729995	0.070056	441016	rs7560871	2	145616899	G	A	-0.127504	0.0327	9.43409e-05	0.0738464	34652	rs7560871	rs7560871	2	145616899	A	G	0.0756187	-0.0708079	0.0455069
No_HTN	57	rs2950790	2	145759721	TEX41	A	G	0.227634	0.00453077	0.000753712	1.84073e-09	2	145759721	G	A	-0.00559455	0.00227708	0.0140001	0.747567	461460	rs2950790	2	145759721	G	A	-0.00812286	0.00229121	0.000389996	0.747716	441016	rs2950790	2	145759721	G	A	-0.0041988	0.0193	0.8256	0.749256	34652	rs2950790	rs2950790	2	145759721	A	G	0.761088	0.00179111	0.0281955
No_BMI	58	rs429343	2	147903382	snoU13	G	A	0.437376	0.00527118	0.000660778	1.49637e-15	2	147903382	A	G	-0.0173795	0.00199729	3.29989e-18	0.576573	461460	rs429343	2	147903382	A	G	-0.0098639	0.00200875	9.09997e-07	0.576487	441016	rs429343	2	147903382	A	G	-0.00499749	0.0171	0.770699	0.581256	34652	rs429343	rs429343	2	147903382	G	A	0.530318	0.0227889	0.0241406
No_HTN	59	rs1116969	2	159312164	CCDC148	C	G	0.290258	0.00462566	0.000729555	2.29196e-10	2	159312164	G	C	-0.010458	0.00220578	2.1e-06	0.277128	461460	rs1116969	2	159312164	G	C	-0.00576705	0.00221825	0.00929994	0.277254	441016	rs1116969	2	159312164	G	C	0.0260965	0.0187	0.1641	0.278115	34652	rs1116969	rs1116969	2	159312164	C	G	0.298105	0.00874147	0.0262241
YES	60	rs62190671	2	162652961	SLC4A10	G	A	0.100398	0.00689258	0.00120215	9.835e-09	2	162652961	A	G	-0.0172733	0.0036424	2.1e-06	0.079484	461460	rs62190671	2	162652961	A	G	-0.00493258	0.00366375	0.18	0.079497	441016	rs62190671	2	162652961	A	G	0.00579677	0.03	0.8464	0.086372	34652	rs62190671	rs62190671	2	162652961	G	A	0.110923	-0.0826595	0.0382502
No_TG	61	rs10195252	2	165513091	COBLL1	C	T	0.442346	0.00382939	0.000664518	8.2801e-09	2	165513091	T	C	0.00866704	0.00200768	1.6e-05	0.405017	461460	rs10195252	2	165513091	T	C	-0.0370598	0.00201824	2.60016e-75	0.405144	441016	rs10195252	2	165513091	T	C	0.0198966	0.0171	0.2452	0.402231	34652	rs10195252	rs10195252	2	165513091	C	T	0.359184	-0.0904705	0.0251814
No_BMI	62	rs2884442	2	174936181	OLA1	A	T	0.428429	-0.00438252	0.000671111	6.56608e-11	2	174936181	T	A	0.0130675	0.00202857	1.2e-10	0.39976	461460	rs2884442	2	174936181	T	A	0.00657579	0.00204023	0.00129999	0.399929	441016	rs2884442	2	174936181	T	A	-0.00690378	0.017	0.6863	0.411372	34652	rs2884442	rs2884442	2	174936181	A	T	0.423594	-0.0130646	0.0244325
No_BMI,No_TG	62	rs34234296	2	175166636	AC013467.1	A	G	0.353877	0.00498958	0.000675614	1.52173e-13	2	175166636	G	A	-0.014947	0.00204032	2.39994e-13	0.392437	461460	rs34234296	2	175166636	G	A	-0.0114198	0.00205259	2.59998e-08	0.392412	441016	rs34234296	2	175166636	G	A	-0.0377953	0.0186	0.04142	0.382654	34652	rs34234296	rs34234296	2	175166636	A	G	0.30707	0.022985	0.026187
No_BMI	63	rs12615821	2	181568027	AC009478.1	G	C	0.406561	0.00483086	0.000679563	1.17084e-12	2	181568027	C	G	-0.0163659	0.00205379	1.59993e-15	0.366876	461460	rs12615821	2	181568027	C	G	-0.0073876	0.00206556	0.000350002	0.366939	441016	rs12615821	2	181568027	C	G	0.00060018	0.0176	0.9723	0.364372	34652	rs12615821	rs12615821	2	181568027	G	C	0.357233	-0.0121225	0.0250887
YES	64	rs10930993	2	183084726	PDE1A	C	A	0.16998	0.00496335	0.000859863	7.82168e-09	2	183084726	A	C	-0.0135134	0.00259593	1.89998e-07	0.176266	461460	rs10930993	2	183084726	A	C	-0.00465557	0.00261125	0.0749998	0.176313	441016	rs10930993	2	183084726	A	C	-0.0326027	0.0224	0.1456	0.171769	34652	rs10930993	rs10930993	2	183084726	C	A	0.144492	0.0479549	0.0341011
No_HTN	65	rs1918898	2	188100639	AC007319.1	T	C	0.368787	0.00432899	0.000682489	2.25425e-10	2	188100639	C	T	-0.00749817	0.00206328	0.000280001	0.356132	461460	rs1918898	2	188100639	C	T	-0.00645339	0.00207464	0.00189998	0.356069	441016	rs1918898	2	188100639	C	T	-0.00739729	0.0172	0.6675	0.384	34652	rs1918898	rs1918898	2	188100639	T	C	0.390065	-0.015876	0.0245933
YES	66	rs7570446	2	193801010	PCGEM1	A	C	0.481113	-0.00365582	0.000654167	2.29019e-08	2	193801010	C	A	0.0103939	0.00197682	1.5e-07	0.544459	461460	rs7570446	2	193801010	C	A	0.00308133	0.00198856	0.12	0.544338	441016	rs7570446	2	193801010	C	A	-0.015002	0.0169	0.3742	0.536513	34652	rs7570446	rs7570446	2	193801010	A	C	0.562527	0.0473543	0.0242816
No_BMI	67	rs6752454	2	198938959	PLCL1	G	T	0.188867	0.0052325	0.000868423	1.68804e-09	2	198938959	T	G	-0.0183001	0.00262761	3.29989e-12	0.171595	461460	rs6752454	2	198938959	T	G	-0.00217491	0.00264336	0.41	0.171591	441016	rs6752454	2	198938959	T	G	-0.0397975	0.0222	0.0731594	0.171885	34652	rs6752454	rs6752454	2	198938959	G	T	0.20157	-0.0113498	0.0299943
YES	68	rs1263608	2	207968218	KLF7	C	T	0.361829	-0.00382066	0.000680481	1.96971e-08	2	207968218	T	C	0.0103182	0.00205668	5.30005e-07	0.35627	461460	rs1263608	2	207968218	T	C	0.00253382	0.00206833	0.22	0.356398	441016	rs1263608	2	207968218	T	C	0.0302015	0.0174	0.0822697	0.355859	34652	rs1263608	rs1263608	2	207968218	C	T	0.358493	-0.00149099	0.0250628
No_TG,No_T2D,No_HTN	69	rs1515110	2	227122216	AC068138.1	T	G	0.37674	-0.00574022	0.000677731	2.45886e-17	2	227122216	G	T	-0.0013646	0.0020484	0.51	0.636765	461460	rs1515110	2	227122216	G	T	0.0395304	0.00206013	4.60045e-82	0.636693	441016	rs1515110	2	227122216	G	T	-0.016902	0.0174	0.3296	0.629885	34652	rs1515110	rs1515110	2	227122216	T	G	0.618599	0.0537932	0.0247169
No_BMI	70	rs72617141	2	229020339	SPHKAP	G	C	0.208748	-0.00442146	0.000797206	2.9194e-08	2	229020339	C	G	0.018548	0.00240802	1.29987e-14	0.212042	461460	rs72617141	2	229020339	C	G	0.0106361	0.00242159	1.09999e-05	0.212119	441016	rs72617141	2	229020339	C	G	0.0112025	0.021	0.592899	0.226859	34652	rs72617141	rs72617141	2	229020339	G	C	0.196957	-0.0142729	0.0302166
No_BMI	71	rs1044822	2	230629138	TRIP12	T	C	0.153082	0.0057899	0.000911548	2.12919e-10	2	230629138	C	T	-0.0192757	0.0027501	2.39994e-12	0.152452	461460	rs1044822	2	230629138	C	T	-0.00893705	0.00276471	0.0012	0.152617	441016	rs1044822	2	230629138	C	T	0.00169856	0.0241	0.9448	0.142256	34652	rs1044822	rs1044822	2	230629138	T	C	0.112939	-0.00799021	0.0379053
No_BMI	72	rs9847186	3	25081857	AC133680.1	A	G	0.420477	0.00367466	0.00066095	2.70294e-08	3	25081857	G	A	-0.0128077	0.00199896	1.5e-10	0.428568	461460	rs9847186	3	25081857	G	A	0.0030997	0.00201297	0.12	0.428564	441016	rs9847186	3	25081857	G	A	-0.00900038	0.017	0.597901	0.424885	34652	rs9847186	rs9847186	3	25081857	A	G	0.41643	-0.0218728	0.024419
No_HTN	73	rs2643826	3	27562988	AC137675.1	T	C	0.452286	-0.00489402	0.00065762	9.91599e-14	3	27562988	C	T	-0.00126789	0.00198859	0.52	0.452321	461460	rs2643826	3	27562988	C	T	-0.00196575	0.00200278	0.33	0.45215	441016	rs2643826	3	27562988	C	T	0.0189984	0.0172	0.268	0.446744	34652	rs2643826	rs2643826	3	27562988	T	C	0.403943	-0.00099705	0.0245209
YES	74	rs1382554	3	35093841	KRT8P18	A	T	0.239563	-0.00411481	0.000740035	2.69327e-08	3	35093841	T	A	0.0117681	0.00223501	1.40001e-07	0.269433	461460	rs1382554	3	35093841	T	A	0.00593017	0.00224988	0.00840001	0.269698	441016	rs1382554	3	35093841	T	A	-0.0164953	0.0191	0.3875	0.264885	34652	rs1382554	rs1382554	3	35093841	A	T	0.197119	0.0239219	0.0303054
No_BMI	75	rs6766511	3	35659344	ARPP21	G	T	0.364811	-0.00453892	0.000680595	2.57467e-11	3	35659344	T	G	0.0132236	0.00205757	1.29999e-10	0.36078	461460	rs6766511	3	35659344	T	G	0.0060674	0.0020722	0.00340001	0.361058	441016	rs6766511	3	35659344	T	G	0.000900405	0.0175	0.9571	0.363	34652	rs6766511	rs6766511	3	35659344	G	T	0.32422	0.0497883	0.0257858
No_BMI	76	rs148742710	3	46836072	PRSS50:PRSS45	C	G	0.0904573	-0.00582247	0.00105508	3.41906e-08	3	46836072	G	C	0.0177802	0.00319078	2.5e-08	0.117566	461460	rs148742710	3	46836072	G	C	0.0140592	0.00321233	1.2e-05	0.117686	441016	rs148742710	3	46836072	G	C	0.0258042	0.0288	0.3706	0.113372	34652	rs148742710	rs148742710	3	46836072	C	G	0.109548	-0.0173915	0.039072
No_BMI	76	rs62260779	3	48009467	MAP4	T	C	0.0874751	-0.00745476	0.00109633	1.04797e-11	3	48009467	C	T	0.0189497	0.00331545	1.09999e-08	0.098114	461460	rs62260779	3	48009467	C	T	0.0179543	0.00334014	7.59994e-08	0.098127	441016	rs62260779	3	48009467	C	T	0.000899595	0.0321	0.9784	0.0829308	34652	rs62260779	rs62260779	3	48009467	T	C	0.0996327	0.0154708	0.0404904
No_BMI	76	rs62262510	3	49111878	QRICH1	A	G	0.0695825	-0.00670839	0.00119003	1.72881e-08	3	49111878	G	A	0.0279314	0.00359389	7.70016e-15	0.082607	461460	rs62262510	3	49111878	G	A	0.0119794	0.00361857	0.000929994	0.082719	441016	rs62262510	3	49111878	G	A	0.00059982	0.0348	0.9853	0.0698256	34652	rs62262510	rs62262510	3	49111878	A	G	0.0689164	-0.00316201	0.0475046
No_BMI	76	rs73077157	3	49749705	RNF123	C	A	0.130219	0.00530634	0.000969471	4.41394e-08	3	49749705	A	C	-0.0224919	0.00294139	2.09991e-14	0.128944	461460	rs73077157	3	49749705	A	C	6.76165e-05	0.00296193	0.98	0.128937	441016	rs73077157	3	49749705	A	C	0.142001	0.0264	7.55005e-08	0.123205	34652	rs73077157	rs73077157	3	49749705	C	A	0.20028	-0.00347376	0.0301912
No_BMI,No_IBD	76	rs9843653	3	49920571	MST1R	C	T	0.492048	-0.00536677	0.000653344	2.13385e-16	3	49920571	T	C	0.0294509	0.00197538	2.90001e-50	0.511652	461460	rs9843653	3	49920571	T	C	0.008533	0.00198944	1.79999e-05	0.511802	441016	rs9843653	3	49920571	T	C	-0.101102	0.0168	1.84901e-09	0.484219	34652	rs9843653	rs9843653	3	49920571	C	T	0.394455	-0.01499	0.0245917
No_HTN	77	rs3821843	3	53558012	CACNA1D	A	G	0.310139	-0.00455836	0.000710055	1.36517e-10	3	53558012	G	A	0.00813425	0.00214803	0.00015	0.678945	461460	rs3821843	3	53558012	G	A	-0.00612449	0.00216345	0.00460002	0.679043	441016	rs3821843	3	53558012	G	A	-0.0113036	0.019	0.551501	0.671513	34652	rs3821843	rs3821843	3	53558012	A	G	0.659467	-0.0622849	0.0256432
No_HTN	77	rs11709171	3	53669904	CACNA1D	C	A	0.196819	-0.00501772	0.000823841	1.12456e-09	3	53669904	A	C	0.0107267	0.00248892	1.6e-05	0.196004	461460	rs11709171	3	53669904	A	C	0.0045539	0.00250647	0.0690001	0.195934	441016	rs11709171	3	53669904	A	C	0.032203	0.0209	0.1228	0.197115	34652	rs11709171	rs11709171	3	53669904	C	A	0.161069	-0.0335786	0.0325914
No_HTN	77	rs6804251	3	53862116	CHDH	G	A	0.432406	-0.00428172	0.000666024	1.28638e-10	3	53862116	A	G	0.00842449	0.00201467	2.90001e-05	0.583292	461460	rs6804251	3	53862116	A	G	0.00225285	0.00202923	0.27	0.58329	441016	rs6804251	3	53862116	A	G	-0.0166014	0.0176	0.3444	0.574398	34652	rs6804251	rs6804251	3	53862116	G	A	0.562263	-0.0328438	0.0243147
No_BMI	78	rs9867437	3	85676752	CADM2	C	A	0.466203	0.00380191	0.000657749	7.46199e-09	3	85676752	A	C	-0.0132743	0.00198948	2.49977e-11	0.460506	461460	rs9867437	3	85676752	A	C	-0.00372892	0.00200343	0.0629999	0.460578	441016	rs9867437	3	85676752	A	C	0.0105959	0.0167	0.5257	0.457744	34652	rs9867437	rs9867437	3	85676752	C	A	0.471202	-0.0326571	0.0241153
No_BMI	79	rs13066686	3	94075026	ARMC10P1	A	C	0.411531	0.00503971	0.000666695	4.05447e-14	3	94075026	C	A	-0.0194311	0.00201647	5.60015e-22	0.40585	461460	rs13066686	3	94075026	C	A	-0.00947053	0.00203023	3.09999e-06	0.406122	441016	rs13066686	3	94075026	C	A	0.00459941	0.0173	0.7888	0.390628	34652	rs13066686	rs13066686	3	94075026	A	C	0.410355	-0.0328791	0.0244808
No_BMI	80	rs34870876	3	128204877	GATA2	G	C	0.0586481	0.00793864	0.00136253	5.66344e-09	3	128204877	C	G	-0.0250545	0.00413225	1.29999e-09	0.061627	461460	rs34870876	3	128204877	C	G	-0.0110229	0.00416205	0.00809991	0.061619	441016	rs34870876	3	128204877	C	G	0.0582013	0.0372	0.1174	0.058744	34652	rs34870876	rs34870876	3	128204877	G	C	0.088658	-0.0277771	0.0423961
No_BMI	81	rs3749262	3	131624097	CPNE4	A	G	0.263419	-0.00560752	0.000729751	1.54009e-14	3	131624097	G	A	0.0227002	0.0022066	8.00018e-25	0.277104	461460	rs3749262	3	131624097	G	A	0.00755239	0.00222246	0.000680002	0.277128	441016	rs3749262	3	131624097	G	A	-0.00460057	0.0189	0.8069	0.267	34652	rs3749262	rs3749262	3	131624097	A	G	0.264853	-0.00106163	0.0272687
No_BMI	81	rs3736566	3	131956526	CPNE4	A	T	0.341948	-0.00366755	0.000669256	4.25231e-08	3	131956526	T	A	0.0116627	0.00202347	8.19993e-09	0.389166	461460	rs3736566	3	131956526	T	A	0.00604426	0.00203856	0.00299999	0.388965	441016	rs3736566	3	131956526	T	A	-0.0122953	0.0174	0.4804	0.374141	34652	rs3736566	rs3736566	3	131956526	A	T	0.340918	0.00480534	0.0253334
No_BMI,No_TG,No_HTN	82	rs1711171	3	136020541	PCCB	C	T	0.244533	-0.00805988	0.000756211	1.59597e-26	3	136020541	T	C	0.0189906	0.00228168	8.60003e-17	0.749573	461460	rs1711171	3	136020541	T	C	0.0277027	0.00229832	1.9002e-33	0.749509	441016	rs1711171	3	136020541	T	C	-0.0154008	0.0195	0.4311	0.756628	34652	rs1711171	rs1711171	3	136020541	C	T	0.845902	0.0365399	0.0332493
No_BMI	83	rs2035936	3	141298124	RASA2	T	G	0.0526839	-0.00795722	0.00144292	3.49407e-08	3	141298124	G	T	0.0370863	0.00435778	1.69981e-17	0.055892	461460	rs2035936	3	141298124	G	T	0.0116267	0.00438837	0.00809991	0.055927	441016	rs2035936	3	141298124	G	T	0.00269636	0.0338	0.9357	0.0660231	34652	rs2035936	rs2035936	3	141298124	T	G	0.0460974	0.0248804	0.057126
No_TG,No_HTN	84	rs9844972	3	150097635	TSC22D2	C	G	0.0675944	-0.00901181	0.00129335	3.21904e-12	3	150097635	G	C	0.00134355	0.00390437	0.73	0.071233	461460	rs9844972	3	150097635	G	C	0.037678	0.00393461	1e-21	0.071183	441016	rs9844972	3	150097635	G	C	-0.0113036	0.0334	0.735201	0.0772219	34652	rs9844972	rs9844972	3	150097635	C	G	0.054049	0.0791476	0.0535804
No_HTN	85	rs6441207	3	158282459	RP11-538P18.2	T	C	0.393638	-0.00385188	0.000665793	7.23385e-09	3	158282459	C	T	0.00692606	0.00201318	0.000580003	0.402908	461460	rs6441207	3	158282459	C	T	0.00252087	0.00202763	0.21	0.402993	441016	rs6441207	3	158282459	C	T	0.0320993	0.0171	0.0603407	0.419602	34652	rs6441207	rs6441207	3	158282459	T	C	0.378968	-0.0420486	0.0248161
No_BMI	86	rs528970	3	161477076	RP11-774I5.1	G	A	0.455268	-0.00389366	0.000657734	3.22308e-09	3	161477076	A	G	0.0112888	0.00198853	1.40001e-08	0.437963	461460	rs528970	3	161477076	A	G	0.00560598	0.00200286	0.0051	0.438046	441016	rs528970	3	161477076	A	G	-0.00390238	0.0169	0.8189	0.443	34652	rs528970	rs528970	3	161477076	G	A	0.365892	0.0290829	0.0249424
YES	87	rs7612014	3	167467135	SERPINI1	G	A	0.193837	-0.00442125	0.000776399	1.23686e-08	3	167467135	A	G	0.0110583	0.00234767	2.5e-06	0.22609	461460	rs7612014	3	167467135	A	G	0.00105561	0.00236474	0.66	0.22585	441016	rs7612014	3	167467135	A	G	0.00310482	0.021	0.8815	0.215	34652	rs7612014	rs7612014	3	167467135	G	A	0.222474	-0.0342134	0.0289923
No_HTN	88	rs2014590	3	169146497	MECOM	T	C	0.477137	0.00359829	0.000653011	3.58217e-08	3	169146497	C	T	-0.00146749	0.00197499	0.46	0.485666	461460	rs2014590	3	169146497	C	T	0.000606921	0.00198941	0.760001	0.485749	441016	rs2014590	3	169146497	C	T	-0.00399798	0.0168	0.8126	0.478744	34652	rs2014590	rs2014590	3	169146497	T	C	0.531149	0.00022946	0.024114
No_HTN	88	rs6770911	3	169295764	MECOM	C	A	0.310139	-0.00415954	0.000720722	7.8639e-09	3	169295764	A	C	0.00442259	0.00217769	0.0420001	0.703972	461460	rs6770911	3	169295764	A	C	0.00438402	0.00219348	0.0460002	0.704042	441016	rs6770911	3	169295764	A	C	-0.0167981	0.0184	0.3606	0.690885	34652	rs6770911	rs6770911	3	169295764	C	A	0.761476	0.016722	0.0283502
No_BMI,No_TG	89	rs73169730	3	170734438	SLC2A2	G	A	0.286282	-0.00475161	0.000728951	7.10514e-11	3	170734438	A	G	0.0186247	0.00220348	2.90001e-17	0.277789	461460	rs73169730	3	170734438	A	G	0.0121939	0.00221908	3.89996e-08	0.277791	441016	rs73169730	3	170734438	A	G	-0.00760104	0.0187	0.684699	0.283	34652	rs73169730	rs73169730	3	170734438	G	A	0.249592	0.0436013	0.0277029
No_BMI	90	rs247975	3	173107443	NLGN1	C	T	0.470179	-0.00432538	0.000655435	4.13248e-11	3	173107443	T	C	0.0164253	0.00198224	1.20005e-16	0.532029	461460	rs247975	3	173107443	T	C	0.0102169	0.00199671	3.09999e-07	0.532171	441016	rs247975	3	173107443	T	C	0.0194989	0.0169	0.2485	0.540859	34652	rs247975	rs247975	3	173107443	C	T	0.567234	0.00239158	0.0242479
No_BMI	91	rs2606228	3	183537759	MAP6D1	C	A	0.32505	0.0044615	0.000688626	9.24273e-11	3	183537759	A	C	-0.0138791	0.00208379	2.70023e-11	0.646368	461460	rs2606228	3	183537759	A	C	-0.00339294	0.0020983	0.11	0.646488	441016	rs2606228	3	183537759	A	C	0.0131967	0.018	0.4645	0.661744	34652	rs2606228	rs2606228	3	183537759	C	A	0.587053	-0.0102777	0.0244381
No_BMI	92	rs73052033	3	185828465	DGKG	C	T	0.185885	0.00632131	0.000842578	6.26875e-14	3	185828465	T	C	-0.0303929	0.00254634	7.70016e-33	0.18493	461460	rs73052033	3	185828465	T	C	-0.00425406	0.00256404	0.0969996	0.185086	441016	rs73052033	3	185828465	T	C	0.0553964	0.0218	0.0109799	0.180231	34652	rs73052033	rs73052033	3	185828465	C	T	0.161331	0.00679257	0.0325838
YES	93	rs2995803	4	2990864	GRK4	T	C	0.341948	0.00420321	0.000698738	1.7941e-09	4	2990864	C	T	-0.0110682	0.00211448	1.7e-07	0.320375	461460	rs2995803	4	2990864	C	T	-0.0110288	0.00212926	2.19999e-07	0.320509	441016	rs2995803	4	2990864	C	T	-0.0486022	0.0182	0.00749307	0.314282	34652	rs2995803	rs2995803	4	2990864	T	C	0.380355	-0.0390851	0.0248118
No_BMI,No_TG	93	rs6851060	4	3380088	RGS12	C	T	0.11829	-0.00676509	0.000974532	3.86901e-12	4	3380088	T	C	0.0196888	0.00294634	2.29985e-11	0.131329	461460	rs6851060	4	3380088	T	C	0.0203606	0.00296754	6.79986e-12	0.131285	441016	rs6851060	4	3380088	T	C	-0.0199007	0.0257	0.4373	0.131256	34652	rs6851060	rs6851060	4	3380088	C	T	0.121781	0.0444679	0.0368707
No_TG	93	rs13108218	4	3443931	HGFAC	G	A	0.389662	0.00486318	0.000675928	6.25444e-13	4	3443931	A	G	-0.00392421	0.00204321	0.0549997	0.614846	461460	rs13108218	4	3443931	A	G	-0.0305169	0.00205811	9.70063e-50	0.614859	441016	rs13108218	4	3443931	A	G	-0.061603	0.0183	0.000758997	0.587795	34652	rs13108218	rs13108218	4	3443931	G	A	0.678133	0.0401846	0.0258257
No_TG	94	rs12233810	4	17859768	LCORL	T	C	0.279324	0.00498936	0.000735566	1.17696e-11	4	17859768	C	T	-0.00930659	0.00222548	2.90001e-05	0.269232	461460	rs12233810	4	17859768	C	T	-0.0145718	0.00224048	7.8001e-11	0.269321	441016	rs12233810	4	17859768	C	T	-0.0309026	0.0191	0.1056	0.257398	34652	rs12233810	rs12233810	4	17859768	T	C	0.294292	-0.0352693	0.0265578
No_TG,No_HTN	94	rs7700107	4	17880416	LCORL	C	A	0.101392	-0.00753559	0.000947499	1.81836e-15	4	17880416	A	C	0.0127924	0.00285517	7.39997e-06	0.138708	461460	rs7700107	4	17880416	A	C	0.025206	0.00287554	1.9002e-18	0.138699	441016	rs7700107	4	17880416	A	C	0.0593042	0.0239	0.01309	0.144231	34652	rs7700107	rs7700107	4	17880416	C	A	0.0670932	0.118428	0.0462641
No_BMI,No_HTN	95	rs34811474	4	25408838	ANAPC4	A	G	0.2167	0.00736141	0.000774719	2.05828e-21	4	25408838	G	A	-0.0285293	0.00234269	4.10015e-34	0.230756	461460	rs34811474	4	25408838	G	A	-0.00629116	0.0023592	0.00769999	0.230777	441016	rs34811474	4	25408838	G	A	-0.0523992	0.0242	0.0302503	0.216141	34652	rs34811474	rs34811474	4	25408838	A	G	0.229332	-0.0158027	0.028694
No_HTN	96	rs6822932	4	38395000	RP11-83C7.1	A	G	0.487078	0.00422105	0.000652485	9.85257e-11	4	38395000	G	A	-0.00786967	0.00197311	6.69993e-05	0.503979	461460	rs6822932	4	38395000	G	A	-0.00360563	0.00198738	0.0700003	0.503954	441016	rs6822932	4	38395000	G	A	0.0307038	0.0168	0.0666699	0.504231	34652	rs6822932	rs6822932	4	38395000	A	G	0.422233	-0.0143038	0.0243537
No_BMI,No_T2D	97	rs12641981	4	45179883	RP11-362I1.1	T	C	0.418489	-0.00580643	0.000659073	1.25149e-18	4	45179883	C	T	0.028955	0.00199361	8.49963e-48	0.435001	461460	rs12641981	4	45179883	C	T	2.34839e-05	0.00200758	0.99	0.434994	441016	rs12641981	4	45179883	C	T	0.0140015	0.017	0.4117	0.432115	34652	rs12641981	rs12641981	4	45179883	T	C	0.473606	0.0441483	0.0241175
No_BMI	98	rs1051447	4	49063872	CWH43	A	C	0.252485	0.00439728	0.000718085	9.14687e-10	4	49063872	C	A	-0.0119899	0.00217046	3.29997e-08	0.702432	461460	rs1051447	4	49063872	C	A	-0.00574372	0.00218604	0.00860003	0.702411	441016	rs1051447	4	49063872	C	A	0.0255995	0.0185	0.1666	0.717231	34652	rs1051447	rs1051447	4	49063872	A	C	0.74441	-0.0265628	0.0274912
No_BMI,No_HTN	99	rs7676869	4	52821319	RP11-61F5.1	T	G	0.224652	-0.00504621	0.000739166	8.67653e-12	4	52821319	G	T	0.0124686	0.00223612	2.5e-08	0.264995	461460	rs7676869	4	52821319	G	T	0.00506032	0.00225211	0.025	0.265003	441016	rs7676869	4	52821319	G	T	-0.0143018	0.0192	0.4565	0.254885	34652	rs7676869	rs7676869	4	52821319	T	G	0.278325	0.0404272	0.0267701
No_BMI,No_TG	100	rs11727273	4	55509748	KIT	T	C	0.463221	0.0038582	0.000656226	4.1182e-09	4	55509748	C	T	-0.0145364	0.00198485	2.39994e-13	0.557181	461460	rs11727273	4	55509748	C	T	-0.0132155	0.00199921	3.80014e-11	0.557123	441016	rs11727273	4	55509748	C	T	-0.0296039	0.0168	0.0787499	0.537282	34652	rs11727273	rs11727273	4	55509748	T	C	0.524017	-0.00494829	0.0241409
No_HTN	101	rs56190605	4	81162062	FGF5	G	A	0.16998	0.00575231	0.000909793	2.57101e-10	4	81162062	A	G	-0.00551761	0.00274871	0.0449997	0.153347	461460	rs56190605	4	81162062	A	G	0.00314671	0.0027694	0.26	0.153287	441016	rs56190605	4	81162062	A	G	-0.00509699	0.024	0.8317	0.156628	34652	rs56190605	rs56190605	4	81162062	G	A	0.127139	-0.0219597	0.0361383
No_HTN	101	rs13125101	4	81174592	FGF5	A	G	0.270378	-0.00903134	0.000718777	3.29414e-36	4	81174592	G	A	-0.00607583	0.00217531	0.00519996	0.291838	461460	rs13125101	4	81174592	G	A	-0.00746383	0.00219016	0.000649995	0.291999	441016	rs13125101	4	81174592	G	A	0.00159872	0.0189	0.9334	0.289372	34652	rs13125101	rs13125101	4	81174592	A	G	0.346513	0.00809972	0.0252836
No_BMI	102	rs7694531	4	96087101	UNC5C	G	A	0.39662	0.00423694	0.000664801	1.85073e-10	4	96087101	A	G	-0.011139	0.00201253	3.09999e-08	0.594315	461460	rs7694531	4	96087101	A	G	-0.00612466	0.00202476	0.0025	0.594338	441016	rs7694531	4	96087101	A	G	-0.0108015	0.0172	0.5281	0.603256	34652	rs7694531	rs7694531	4	96087101	G	A	0.594778	0.0120081	0.0245121
No_T2D	102	rs2865383	4	96152313	UNC5C	C	T	0.350895	-0.00409307	0.000674214	1.27219e-09	4	96152313	T	C	0.0108648	0.00204192	1e-07	0.374458	461460	rs2865383	4	96152313	T	C	0.00701055	0.00205358	0.00064	0.374525	441016	rs2865383	4	96152313	T	C	0.0158042	0.0177	0.3735	0.355115	34652	rs2865383	rs2865383	4	96152313	C	T	0.446638	0.0395388	0.0242037
No_T2D,No_HTN	103	rs7695096	4	103932556	SLC9B1	T	C	0.488072	0.00538904	0.000653624	1.6536e-16	4	103932556	C	T	-0.0084595	0.0019785	1.89998e-05	0.485225	461460	rs7695096	4	103932556	C	T	-0.00891039	0.00199054	7.59994e-06	0.485394	441016	rs7695096	4	103932556	C	T	0.0198026	0.0167	0.2374	0.486602	34652	rs7695096	rs7695096	4	103932556	T	C	0.458437	-0.0387579	0.0241045
No_HTN	104	rs56388530	4	106910958	NPNT	T	C	0.228628	-0.00458814	0.000764525	1.95751e-09	4	106910958	C	T	0.000568619	0.00231029	0.81	0.759428	461460	rs56388530	4	106910958	C	T	-0.00242437	0.00232416	0.3	0.759464	441016	rs56388530	4	106910958	C	T	-0.00940408	0.0199	0.636099	0.758885	34652	rs56388530	rs56388530	4	106910958	T	C	0.828779	-0.00750507	0.0318979
No_HTN	105	rs6848906	4	111386198	ENPEP	C	T	0.170974	0.00580869	0.000908614	1.62753e-10	4	111386198	T	C	-0.00304686	0.00275503	0.27	0.848812	461460	rs6848906	4	111386198	T	C	-0.00271807	0.0027709	0.33	0.848748	441016	rs6848906	4	111386198	T	C	0.0178992	0.0232	0.4411	0.844372	34652	rs6848906	rs6848906	4	111386198	C	T	0.807034	-0.000757692	0.0304371
No_BMI	106	rs2391540	4	130726833	RP11-422J15.1	A	T	0.332008	0.00385109	0.000691524	2.56212e-08	4	130726833	T	A	-0.0140568	0.0020919	1.80011e-11	0.663396	461460	rs2391540	4	130726833	T	A	-0.00317386	0.00210474	0.13	0.663262	441016	rs2391540	4	130726833	T	A	0.0255995	0.0178	0.1521	0.655859	34652	rs2391540	rs2391540	4	130726833	A	T	0.717014	-0.0179554	0.0268151
No_BMI	107	rs1296328	4	137083193	RP11-775H9.2	C	A	0.451292	0.00397655	0.000660271	1.71632e-09	4	137083193	A	C	-0.018862	0.001999	3.90032e-21	0.559032	461460	rs1296328	4	137083193	A	C	-0.00110458	0.00201108	0.58	0.559092	441016	rs1296328	4	137083193	A	C	-0.0107025	0.0176	0.5443	0.551141	34652	rs1296328	rs1296328	4	137083193	C	A	0.481283	-0.0212148	0.0240582
No_BMI	108	rs797090	4	140867514	MAML3	G	A	0.341948	0.00410379	0.000675638	1.24805e-09	4	140867514	A	G	-0.0150553	0.00204498	1.80011e-13	0.370715	461460	rs797090	4	140867514	A	G	-0.00946132	0.00205722	4.20001e-06	0.370664	441016	rs797090	4	140867514	A	G	0.0212951	0.0173	0.2202	0.366487	34652	rs797090	rs797090	4	140867514	G	A	0.355477	-0.0115333	0.0251549
No_HTN	109	rs4690774	4	144085327	RP11-284M14.1	T	A	0.497018	0.00493786	0.000653494	4.15353e-14	4	144085327	A	T	-0.00954054	0.00197824	1.40001e-06	0.484647	461460	rs4690774	4	144085327	A	T	-0.00492128	0.00198984	0.0129999	0.484548	441016	rs4690774	4	144085327	A	T	-0.0155977	0.0168	0.3541	0.491513	34652	rs4690774	rs4690774	4	144085327	T	A	0.528883	0.0296108	0.0240722
No_HTN	110	rs11724647	4	156646340	GUCY1A3	A	T	0.201789	0.00475082	0.000842568	1.71541e-08	4	156646340	T	A	-0.000139051	0.0025532	0.96	0.183738	461460	rs11724647	4	156646340	T	A	0.000355976	0.00256872	0.89	0.183688	441016	rs11724647	4	156646340	T	A	-0.010697	0.0215	0.6194	0.187628	34652	rs11724647	rs11724647	4	156646340	A	T	0.217914	0.0239321	0.0290743
No_HTN	111	rs9716700	5	32711633	NPR3	A	C	0.184891	-0.00492439	0.0008749	1.81764e-08	5	32711633	C	A	0.00493379	0.00264828	0.0619998	0.190006	461460	rs9716700	5	32711633	C	A	-0.000910689	0.00266338	0.73	0.190015	441016	rs9716700	5	32711633	C	A	-0.0247026	0.026	0.3427	0.175885	34652	rs9716700	rs9716700	5	32711633	A	C	0.171279	0.0151593	0.0323435
No_HTN	111	rs10059884	5	32832474	NPR3:AC026703.1	A	C	0.421471	-0.00704404	0.000665118	3.29215e-26	5	32832474	C	A	0.00425372	0.00201364	0.0350002	0.596198	461460	rs10059884	5	32832474	C	A	0.000986986	0.00202506	0.630001	0.596268	441016	rs10059884	5	32832474	C	A	-0.0248974	0.017	0.144	0.589398	34652	rs10059884	rs10059884	5	32832474	A	C	0.585965	0.0474916	0.0243424
No_BMI	112	rs7723426	5	43186097	ZNF131	C	T	0.346918	-0.00420106	0.000697126	1.678e-09	5	43186097	T	C	0.0135878	0.00211231	1.29999e-10	0.676472	461460	rs7723426	5	43186097	T	C	0.00829382	0.00212463	9.49992e-05	0.676501	441016	rs7723426	5	43186097	T	C	0.0152964	0.0181	0.3979	0.680115	34652	rs7723426	rs7723426	5	43186097	C	T	0.554224	-0.00186997	0.0242296
No_TG,No_HTN	113	rs459193	5	55806751	AC022431.2	G	A	0.291252	-0.00598871	0.000747877	1.16957e-15	5	55806751	A	G	0.00263081	0.00226627	0.25	0.746645	461460	rs459193	5	55806751	A	G	0.0326771	0.00228004	1.39991e-46	0.746625	441016	rs459193	5	55806751	A	G	-0.00430074	0.0194	0.8262	0.750256	34652	rs459193	rs459193	5	55806751	G	A	0.683275	0.047255	0.0258393
No_TG,No_HTN	113	rs28650790	5	55861464	AC022431.2	T	C	0.177932	-0.00759307	0.000830063	5.82168e-20	5	55861464	C	T	0.000609075	0.00250784	0.81	0.191829	461460	rs28650790	5	55861464	C	T	0.0461257	0.00252235	1.10002e-74	0.191879	441016	rs28650790	5	55861464	C	T	-0.00329542	0.0217	0.8786	0.186885	34652	rs28650790	rs28650790	5	55861464	T	C	0.134695	0.0278332	0.0352823
No_BMI	114	rs10805383	5	63034606	RP11-158J3.2	A	G	0.483101	-0.00418519	0.000654417	1.6024e-10	5	63034606	G	A	0.0154339	0.00198063	6.59933e-15	0.480673	461460	rs10805383	5	63034606	G	A	0.0038717	0.00199229	0.0519996	0.480773	441016	rs10805383	5	63034606	G	A	0.014997	0.0167	0.3688	0.489602	34652	rs10805383	rs10805383	5	63034606	A	G	0.576114	-0.00634132	0.0244683
YES	115	rs4565192	5	74250573	CTD-2503O16.4	C	T	0.168986	0.00535103	0.00093564	1.07083e-08	5	74250573	T	C	-0.013241	0.00283526	2.99999e-06	0.141582	461460	rs4565192	5	74250573	T	C	-0.010198	0.00285137	0.000350002	0.141579	441016	rs4565192	5	74250573	T	C	0.00729656	0.0232	0.7538	0.158744	34652	rs4565192	rs4565192	5	74250573	C	T	0.164742	-0.00821423	0.0323227
No_BMI	115	rs2307111	5	75003678	POC5	C	T	0.395626	0.00394547	0.000667836	3.46625e-09	5	75003678	T	C	-0.0280042	0.00202203	1.29987e-43	0.395025	461460	rs2307111	5	75003678	T	C	-0.00602338	0.00203406	0.00309999	0.394942	441016	rs2307111	5	75003678	T	C	-0.0165031	0.0171	0.3322	0.409372	34652	rs2307111	rs2307111	5	75003678	C	T	0.42482	-0.0621943	0.0243195
No_BMI,No_HTN	116	rs10042590	5	87773318	CTC-498M16.4	A	G	0.0914513	0.00886032	0.00117464	4.59275e-14	5	87773318	G	A	-0.0224774	0.00354317	2.19999e-10	0.086195	461460	rs10042590	5	87773318	G	A	-0.00883086	0.00356333	0.0129999	0.086229	441016	rs10042590	5	87773318	G	A	-0.0189993	0.03	0.5261	0.0942487	34652	rs10042590	rs10042590	5	87773318	A	G	0.0450346	-0.0356058	0.0576157
No_BMI	116	rs3814424	5	87968953	LINC00461	T	C	0.171968	-0.00788712	0.000897709	1.55214e-18	5	87968953	C	T	0.0301218	0.00271331	1.20005e-28	0.157706	461460	rs3814424	5	87968953	C	T	0.00742439	0.00272865	0.00649995	0.157845	441016	rs3814424	5	87968953	C	T	-0.0486022	0.0227	0.0322597	0.164769	34652	rs3814424	rs3814424	5	87968953	T	C	0.119202	0.0728593	0.037013
No_BMI	117	rs55814654	5	88798373	CTD-2232E5.2	G	A	0.368787	-0.00426242	0.000677647	3.17408e-10	5	88798373	A	G	0.0163545	0.00204965	1.50003e-15	0.367478	461460	rs55814654	5	88798373	A	G	0.00617962	0.00206211	0.00269998	0.367257	441016	rs55814654	5	88798373	A	G	0.025205	0.0173	0.1465	0.369744	34652	rs55814654	rs55814654	5	88798373	G	A	0.292204	0.0590254	0.0263763
No_BMI	118	rs59399491	5	92560816	POLD2P1	A	G	0.185885	0.00477597	0.000819641	5.64666e-09	5	92560816	G	A	-0.0155198	0.0024871	4.39997e-10	0.197407	461460	rs59399491	5	92560816	G	A	-0.00506476	0.00250198	0.0430002	0.197356	441016	rs59399491	5	92560816	G	A	-0.0207028	0.0211	0.3268	0.197628	34652	rs59399491	rs59399491	5	92560816	A	G	0.296557	-0.0278499	0.0263631
YES	119	rs27433	5	96109935	CAST:ERAP1	G	T	0.15507	-0.00513683	0.000914912	1.97062e-08	5	96109935	T	G	0.0117491	0.00277527	2.30001e-05	0.85046	461460	rs27433	5	96109935	T	G	0.00336488	0.00279236	0.23	0.85048	441016	rs27433	5	96109935	T	G	-0.0189984	0.0236	0.4215	0.848885	34652	rs27433	rs27433	5	96109935	G	T	0.79994	0.00123185	0.0300855
No_BMI	120	rs12513616	5	107337346	FBXL17	T	C	0.225646	-0.00471435	0.00078747	2.1414e-09	5	107337346	C	T	0.0149838	0.0023848	3.29997e-10	0.224716	461460	rs12513616	5	107337346	C	T	0.010214	0.00239806	2.1e-05	0.224817	441016	rs12513616	5	107337346	C	T	-0.00979784	0.0202	0.6285	0.229256	34652	rs12513616	rs12513616	5	107337346	T	C	0.236606	0.0187099	0.0283972
No_BMI	120	rs286779	5	107491500	FBXL17	G	A	0.192843	0.00671194	0.000852533	3.46404e-15	5	107491500	A	G	-0.0259211	0.0025833	1.10002e-23	0.179079	461460	rs286779	5	107491500	A	G	-0.00663725	0.00259788	0.0109999	0.179094	441016	rs286779	5	107491500	A	G	-0.0394995	0.022	0.0727495	0.174141	34652	rs286779	rs286779	5	107491500	G	A	0.213006	-0.027982	0.0294123
No_BMI	121	rs4705779	5	112452316	MCC	A	C	0.440358	0.00411703	0.000655808	3.43408e-10	5	112452316	C	A	-0.0115287	0.00198544	6.4e-09	0.538653	461460	rs4705779	5	112452316	C	A	-0.00929531	0.00199686	3.2e-06	0.53852	441016	rs4705779	5	112452316	C	A	-0.00579677	0.0169	0.7312	0.530628	34652	rs4705779	rs4705779	5	112452316	A	C	0.480288	0.00161372	0.0240942
No_HTN	122	rs860815	5	113874137	RP11-492A10.1	A	G	0.232604	-0.00527821	0.000800342	4.25406e-11	5	113874137	G	A	0.0126886	0.00242296	1.6e-07	0.21103	461460	rs860815	5	113874137	G	A	0.000757359	0.00243584	0.760001	0.211165	441016	rs860815	5	113874137	G	A	-0.0187038	0.0202	0.3559	0.217885	34652	rs860815	rs860815	5	113874137	A	G	0.207873	-0.0523157	0.0296602
No_HTN	123	rs6595828	5	127817549	FBN2	C	T	0.372763	-0.00368935	0.000664582	2.83426e-08	5	127817549	T	C	-0.000321471	0.00201085	0.87	0.414783	461460	rs6595828	5	127817549	T	C	0.00294039	0.00202284	0.15	0.415048	441016	rs6595828	5	127817549	T	C	0.0163022	0.017	0.3398	0.394859	34652	rs6595828	rs6595828	5	127817549	C	T	0.346902	-0.0141179	0.0253226
YES	124	rs274559	5	131720070	SLC22A5	G	A	0.414513	-0.00385948	0.000673069	9.79985e-09	5	131720070	A	G	0.00603548	0.00203847	0.00309999	0.373132	461460	rs274559	5	131720070	A	G	0.00827812	0.00205067	5.39995e-05	0.373225	441016	rs274559	5	131720070	A	G	-0.0773036	0.0173	7.77499e-06	0.380424	34652	rs274559	rs274559	5	131720070	G	A	0.498554	0.0384071	0.0240756
No_TG,No_HTN	125	rs72801474	5	132444128	HSPA4	A	G	0.0685885	0.00755403	0.00113386	2.69757e-11	5	132444128	G	A	-0.00451042	0.00342246	0.19	0.091757	461460	rs72801474	5	132444128	G	A	-0.0307938	0.00344154	3.59998e-19	0.091843	441016	rs72801474	5	132444128	G	A	0.0621012	0.0321	0.0532304	0.0872216	34652	rs72801474	rs72801474	5	132444128	A	G	0.0582433	-0.0545125	0.0515724
YES	126	rs78894057	5	141311896	KIAA0141	C	T	0.0318091	-0.00896414	0.00164134	4.7217e-08	5	141311896	T	C	0.0162991	0.00496029	0.001	0.042657	461460	rs78894057	5	141311896	T	C	0.0182746	0.00499071	0.00025	0.042624	441016	rs78894057	5	141311896	T	C	0.0249999	0.0484	0.6059	0.036628	34652	rs78894057	rs78894057	5	141311896	C	T	0.0380671	-0.0181289	0.0633292
YES	127	rs1985524	5	147847788	HTR4	C	G	0.405567	0.00376845	0.00065551	8.98394e-09	5	147847788	G	C	-0.00959147	0.0019843	1.29999e-06	0.447973	461460	rs1985524	5	147847788	G	C	-0.00579833	0.00199621	0.00369999	0.447899	441016	rs1985524	5	147847788	G	C	-0.00230265	0.0169	0.892	0.438885	34652	rs1985524	rs1985524	5	147847788	C	G	0.42624	-0.00536106	0.0242603
YES	127	rs11531420	5	148069705	HTR4	C	T	0.241551	0.0043125	0.000781066	3.3649e-08	5	148069705	T	C	-0.00949301	0.00236233	5.89997e-05	0.22822	461460	rs11531420	5	148069705	T	C	-0.0100314	0.00237535	2.39999e-05	0.228372	441016	rs11531420	5	148069705	T	C	0.0131967	0.02	0.5108	0.228859	34652	rs11531420	rs11531420	5	148069705	C	T	0.185947	-0.019903	0.0308607
No_HTN	128	rs7700842	5	157824183	RP11-542A14.1	C	T	0.359841	0.00517698	0.000675327	1.77616e-14	5	157824183	T	C	0.00173243	0.00204386	0.4	0.371098	461460	rs7700842	5	157824183	T	C	0.00187288	0.00205588	0.36	0.371058	441016	rs7700842	5	157824183	T	C	-0.0124028	0.0173	0.4727	0.384885	34652	rs7700842	rs7700842	5	157824183	C	T	0.344057	0.021871	0.0252738
No_TG,No_HTN	128	rs1122249	5	157984479	RP11-32D16.1	G	A	0.323062	-0.00382893	0.000700723	4.64844e-08	5	157984479	A	G	-0.00595826	0.00211945	0.00490004	0.325389	461460	rs1122249	5	157984479	A	G	0.0116384	0.00213174	4.79999e-08	0.325443	441016	rs1122249	5	157984479	A	G	0.00579677	0.0179	0.747001	0.320628	34652	rs1122249	rs1122249	5	157984479	G	A	0.258974	0.034999	0.0273832
No_BMI,No_HTN	128	rs869592	5	158430187	EBF1	G	C	0.225646	-0.00478913	0.000756143	2.39468e-10	5	158430187	C	G	0.0128444	0.00228575	1.89998e-08	0.250169	461460	rs869592	5	158430187	C	G	-0.00313635	0.00229916	0.17	0.250225	441016	rs869592	5	158430187	C	G	-0.00909848	0.0192	0.6332	0.259141	34652	rs869592	rs869592	5	158430187	G	C	0.184961	0.0273984	0.0309453
No_BMI	129	rs1322842	6	20488897	E2F3	G	A	0.350895	0.00452785	0.000672453	1.65823e-11	6	20488897	A	G	-0.0131292	0.00203539	1.09999e-10	0.609274	461460	rs1322842	6	20488897	A	G	-0.0102416	0.00204575	5.49997e-07	0.609168	441016	rs1322842	6	20488897	A	G	0.0527997	0.0184	0.00400498	0.638205	34652	rs1322842	rs1322842	6	20488897	G	A	0.614805	-0.04759	0.0247722
No_HTN	130	rs885769	6	22060582	CASC15	C	T	0.358847	-0.00379125	0.000679645	2.42914e-08	6	22060582	T	C	0.00341429	0.00205481	0.0969996	0.636494	461460	rs885769	6	22060582	T	C	0.00821642	0.00206487	6.90001e-05	0.636391	441016	rs885769	6	22060582	T	C	0.0437952	0.0177	0.0133401	0.637461	34652	rs885769	rs885769	6	22060582	C	T	0.72841	0.0652108	0.0270981
No_BMI	131	rs4276486	6	35054672	ANKS1A	C	G	0.188867	0.00559863	0.000790413	1.4089e-12	6	35054672	G	C	-0.0199484	0.00239143	7.29962e-17	0.217435	461460	rs4276486	6	35054672	G	C	-0.0067912	0.00240311	0.00470002	0.2174	441016	rs4276486	6	35054672	G	C	-0.0292023	0.0214	0.1732	0.191398	34652	rs4276486	rs4276486	6	35054672	C	G	0.205988	0.0195072	0.0297065
No_BMI	131	rs3800406	6	35133074	TCP11	G	A	0.102386	-0.00597196	0.00107254	2.57587e-08	6	35133074	A	G	0.030519	0.00325501	6.90081e-21	0.104186	461460	rs3800406	6	35133074	A	G	-0.00234094	0.00327117	0.47	0.10419	441016	rs3800406	6	35133074	A	G	-0.0036035	0.0282	0.8982	0.105	34652	rs3800406	rs3800406	6	35133074	G	A	0.148054	-0.06679	0.0339416
No_HTN	132	rs62398607	6	39145523	KCNK5	C	T	0.227634	0.00503536	0.000803633	3.71056e-10	6	39145523	T	C	-0.00916844	0.00243509	0.00017	0.212318	461460	rs62398607	6	39145523	T	C	-0.00644306	0.00244804	0.00850002	0.212248	441016	rs62398607	6	39145523	T	C	0.00210221	0.0208	0.9195	0.214628	34652	rs62398607	rs62398607	6	39145523	C	T	0.255508	-0.0285376	0.0276058
No_BMI	133	rs34045288	6	40369081	LRFN2	T	C	0.32008	-0.00521917	0.000691423	4.4046e-14	6	40369081	C	T	0.0234784	0.00209371	3.50026e-29	0.334435	461460	rs34045288	6	40369081	C	T	0.00852332	0.00210386	5.1e-05	0.334491	441016	rs34045288	6	40369081	C	T	0.00279609	0.0178	0.8768	0.322256	34652	rs34045288	rs34045288	6	40369081	T	C	0.376922	0.0531015	0.0248247
No_HTN	134	rs9394951	6	43350753	ZNF318	T	C	0.464215	0.00478739	0.000657714	3.3672e-13	6	43350753	C	T	-0.00863422	0.00199007	1.40001e-05	0.565572	461460	rs9394951	6	43350753	C	T	-0.00164755	0.00200033	0.41	0.565697	441016	rs9394951	6	43350753	C	T	0.017496	0.0168	0.2977	0.555487	34652	rs9394951	rs9394951	6	43350753	T	C	0.621387	0.00522159	0.0247286
No_TG	135	rs6905288	6	43758873	VEGFA	A	G	0.403579	-0.00373195	0.000658591	1.45684e-08	6	43758873	G	A	-0.0103373	0.00199334	2.1e-07	0.569036	461460	rs6905288	6	43758873	G	A	0.0382067	0.00200287	4.00037e-81	0.569178	441016	rs6905288	6	43758873	G	A	0.00249688	0.0181	0.889	0.577372	34652	rs6905288	rs6905288	6	43758873	A	G	0.56709	0.0214008	0.0243395
No_BMI,No_HTN	136	rs1845034	6	50303029	RP11-524K22.1	T	C	0.135189	-0.0063918	0.000927236	5.44797e-12	6	50303029	C	T	0.0165201	0.00280805	4e-09	0.149929	461460	rs1845034	6	50303029	C	T	0.00277018	0.00282237	0.33	0.149873	441016	rs1845034	6	50303029	C	T	0.00669752	0.0242	0.7817	0.145628	34652	rs1845034	rs1845034	6	50303029	T	C	0.15984	0.0468997	0.032976
No_BMI	136	rs12528623	6	50633619	RP1-28O17.1	G	A	0.0218688	-0.0123367	0.00186749	3.94767e-11	6	50633619	A	G	0.0453163	0.00562727	8.10028e-16	0.032271	461460	rs12528623	6	50633619	A	G	0.0115668	0.00565437	0.0409996	0.032277	441016	rs12528623	6	50633619	A	G	-0.0162965	0.0553	0.7681	0.027628	34652	rs12528623	rs12528623	6	50633619	G	A	0.0263371	-0.00183219	0.0758454
No_BMI	136	rs4715208	6	50829471	RPS17P5	G	A	0.251491	-0.00493818	0.000755773	6.40603e-11	6	50829471	A	G	0.0267996	0.00228727	1e-31	0.752893	461460	rs4715208	6	50829471	A	G	-0.0018907	0.00229806	0.41	0.752878	441016	rs4715208	6	50829471	A	G	-0.00119928	0.019	0.951	0.736885	34652	rs4715208	rs4715208	6	50829471	G	A	0.754207	0.0214378	0.0280645
No_BMI	136	rs1928185	6	50935513	FTH1P5	C	T	0.166004	-0.00789113	0.000868892	1.0677e-19	6	50935513	T	C	0.0381865	0.00263263	1.10002e-47	0.169633	461460	rs1928185	6	50935513	T	C	0.00313821	0.00264572	0.24	0.16958	441016	rs1928185	6	50935513	T	C	0.0103029	0.0223	0.6443	0.172372	34652	rs1928185	rs1928185	6	50935513	C	T	0.20236	0.0696573	0.0298544
No_BMI	136	rs17738108	6	51147806	RP3-437C15.2	G	T	0.22664	-0.00500783	0.000767446	6.78583e-11	6	51147806	T	G	0.019407	0.00232603	7.19946e-17	0.240996	461460	rs17738108	6	51147806	T	G	-0.00109704	0.00233663	0.64	0.240991	441016	rs17738108	6	51147806	T	G	0.0041988	0.0199	0.8314	0.235256	34652	rs17738108	rs17738108	6	51147806	G	T	0.303879	0.0281406	0.0261405
No_BMI	137	rs1884953	6	51798760	PKHD1	A	T	0.178926	-0.00496496	0.000872445	1.26406e-08	6	51798760	T	A	0.0188212	0.00264553	1.10002e-12	0.175172	461460	rs1884953	6	51798760	T	A	0.00455796	0.00265823	0.0860003	0.17521	441016	rs1884953	6	51798760	T	A	-0.00170145	0.0251	0.9446	0.163256	34652	rs1884953	rs1884953	6	51798760	A	T	0.221987	-0.023546	0.0289522
No_BMI	138	rs72910629	6	69761994	BAI3	G	A	0.122266	-0.0052622	0.000957632	3.90688e-08	6	69761994	A	G	0.0162934	0.00289775	1.89998e-08	0.136037	461460	rs72910629	6	69761994	A	G	0.00737333	0.00291157	0.0109999	0.136109	441016	rs72910629	6	69761994	A	G	0.00670241	0.0256	0.7941	0.127	34652	rs72910629	rs72910629	6	69761994	G	A	0.130111	-0.0638922	0.0357545
No_BMI	139	rs12192356	6	70346713	AL358133.1	T	C	0.209742	0.00455872	0.000788991	7.56328e-09	6	70346713	C	T	-0.0133804	0.00238343	2e-08	0.220164	461460	rs12192356	6	70346713	C	T	-0.00600973	0.00239467	0.012	0.220309	441016	rs12192356	6	70346713	C	T	-0.0475005	0.0203	0.0194599	0.220654	34652	rs12192356	rs12192356	6	70346713	T	C	0.151374	-0.0196136	0.0337514
No_HTN	140	rs1507153	6	79484386	RP11-173D14.3	A	C	0.363817	-0.0045124	0.000673918	2.14537e-11	6	79484386	C	A	0.00828751	0.00204017	4.90004e-05	0.378127	461460	rs1507153	6	79484386	C	A	0.0027407	0.00204979	0.18	0.378021	441016	rs1507153	6	79484386	C	A	0.0184979	0.0173	0.2855	0.382115	34652	rs1507153	rs1507153	6	79484386	A	C	0.393668	-0.00853389	0.0245827
No_TG,No_HTN	141	rs2983896	6	97029871	FHL5	A	G	0.236581	-0.00518462	0.000796607	7.59692e-11	6	97029871	G	A	0.00810029	0.00240937	0.000769999	0.214801	461460	rs2983896	6	97029871	G	A	0.0137912	0.00242177	1.2e-08	0.21474	441016	rs2983896	6	97029871	G	A	0.0530003	0.0201	0.00826894	0.227602	34652	rs2983896	rs2983896	6	97029871	A	G	0.187947	0.0200779	0.0306983
No_BMI	142	rs9372625	6	98344031	RP11-436D23.1	A	G	0.407555	0.00457909	0.000673898	1.0836e-11	6	98344031	G	A	-0.0167585	0.00203842	1.99986e-16	0.381776	461460	rs9372625	6	98344031	G	A	-0.00584125	0.00204847	0.00439997	0.381774	441016	rs9372625	6	98344031	G	A	-0.000900405	0.0175	0.9578	0.376885	34652	rs9372625	rs9372625	6	98344031	A	G	0.319129	-0.0538907	0.0257937
No_BMI	143	rs7739566	6	126094757	NCOA7	T	A	0.499006	-0.00393274	0.000653193	1.73568e-09	6	126094757	A	T	0.0116196	0.00197724	4.20001e-09	0.523584	461460	rs7739566	6	126094757	A	T	0.000985244	0.00198703	0.62	0.523732	441016	rs7739566	6	126094757	A	T	-0.0020978	0.0171	0.9018	0.501769	34652	rs7739566	rs7739566	6	126094757	T	A	0.505932	0.0455122	0.0240804
No_TG,No_HTN	144	rs13210511	6	127155711	RPS4XP9	T	C	0.446322	-0.00382174	0.000656928	5.97014e-09	6	127155711	C	T	-0.00428651	0.0019887	0.0309999	0.437349	461460	rs13210511	6	127155711	C	T	-0.0171844	0.00199834	8.00018e-18	0.437311	441016	rs13210511	6	127155711	C	T	-0.00599795	0.0168	0.7225	0.446628	34652	rs13210511	rs13210511	6	127155711	T	C	0.492804	-0.0559347	0.0240661
No_TG	145	rs607342	6	139830218	RP11-12A2.3	C	A	0.431412	0.00406952	0.000662783	8.24936e-10	6	139830218	A	C	0.0016864	0.00200649	0.4	0.590817	461460	rs607342	6	139830218	A	C	-0.0284269	0.0020167	4.00037e-45	0.590825	441016	rs607342	6	139830218	A	C	0.0409991	0.0172	0.0168799	0.587718	34652	rs607342	rs607342	6	139830218	C	A	0.517235	-0.0482495	0.0240743
YES	146	rs72995085	6	143193971	HIVEP2	C	T	0.198807	0.00504737	0.000855819	3.68597e-09	6	143193971	T	C	-0.0121969	0.00259338	2.59998e-06	0.177093	461460	rs72995085	6	143193971	T	C	-0.00562495	0.00260656	0.0309999	0.176965	441016	rs72995085	6	143193971	T	C	-0.00789872	0.0219	0.717799	0.178372	34652	rs72995085	rs72995085	6	143193971	C	T	0.213218	0.0449075	0.0293386
No_HTN	147	rs62434129	6	151008837	PLEKHG1	T	A	0.0695825	0.00729076	0.00126801	8.93697e-09	6	151008837	A	T	0.00371092	0.00384324	0.33	0.071188	461460	rs62434129	6	151008837	A	T	0.0151152	0.00386045	8.99995e-05	0.071213	441016	rs62434129	6	151008837	A	T	-0.0247024	0.0336	0.4614	0.068256	34652	rs62434129	rs62434129	6	151008837	T	A	0.086035	-0.0755187	0.042797
No_BMI	148	rs34934114	6	163082480	PARK2	A	G	0.124254	0.00657313	0.000999276	4.77165e-11	6	163082480	G	A	-0.021527	0.00301335	9.09913e-13	0.122885	461460	rs34934114	6	163082480	G	A	-0.0108877	0.003028	0.00032	0.122857	441016	rs34934114	6	163082480	G	A	0.0483043	0.0259	0.0621098	0.115487	34652	rs34934114	rs34934114	6	163082480	A	G	0.0609024	-0.0354727	0.0502232
No_HTN	149	rs1021508	6	166182483	PDE10A:RP11-252P19.1	T	C	0.400596	-0.00418025	0.000671982	4.94719e-10	6	166182483	C	T	0.00526751	0.00203377	0.00959997	0.379767	461460	rs1021508	6	166182483	C	T	0.0103047	0.00204415	4.60002e-07	0.379463	441016	rs1021508	6	166182483	C	T	-0.0160989	0.0175	0.3565	0.379141	34652	rs1021508	rs1021508	6	166182483	T	C	0.375172	0.00410488	0.0248987
No_HTN	150	rs73033340	7	1195692	ZFAND2A	G	A	0.0427435	0.0106028	0.00184815	9.63737e-09	7	1195692	A	G	-0.00755284	0.00566014	0.18	0.03151	461460	rs73033340	7	1195692	A	G	-0.0207978	0.00568845	0.000259998	0.031478	441016	rs73033340	7	1195692	A	G	-0.0102968	0.0608	0.865	0.032628	34652	rs73033340	rs73033340	7	1195692	G	A	0.0868191	0.0208086	0.0430908
No_BMI	151	rs11766944	7	1888051	MAD1L1:AC110781.3	A	G	0.213718	0.00537952	0.000840566	1.55509e-10	7	1888051	G	A	-0.0169801	0.00255143	2.80027e-11	0.185521	461460	rs11766944	7	1888051	G	A	0.00140415	0.00256207	0.58	0.185629	441016	rs11766944	7	1888051	G	A	-0.00579677	0.021	0.782	0.211	34652	rs11766944	rs11766944	7	1888051	A	G	0.263764	-0.0133818	0.0273264
No_HTN	152	rs13225558	7	2543426	LFNG	C	G	0.246521	-0.00435234	0.000778464	2.2586e-08	7	2543426	G	C	0.00488363	0.0023561	0.0379997	0.236535	461460	rs13225558	7	2543426	G	C	0.00482678	0.00236629	0.0409996	0.236554	441016	rs13225558	7	2543426	G	C	0.0395956	0.0216	0.0671893	0.243231	34652	rs13225558	rs13225558	7	2543426	C	G	0.203867	-0.0352458	0.0299465
No_HTN	153	rs13243458	7	7221952	C1GALT1	T	A	0.117296	-0.0078309	0.00102493	2.16546e-14	7	7221952	A	T	0.00891775	0.00310937	0.00409996	0.11444	461460	rs13243458	7	7221952	A	T	0.00628136	0.00312322	0.0439997	0.114441	441016	rs13243458	7	7221952	A	T	0.0605996	0.0258	0.0187901	0.120859	34652	rs13243458	rs13243458	7	7221952	T	A	0.146261	0.0404299	0.0340207
No_TG	154	rs6968865	7	17287269	AC003075.4	T	A	0.387674	-0.00424033	0.000668655	2.27412e-10	7	17287269	A	T	0.00972493	0.00202413	1.6e-06	0.627417	461460	rs6968865	7	17287269	A	T	0.014969	0.00203344	1.80011e-13	0.627425	441016	rs6968865	7	17287269	A	T	-0.0036035	0.0175	0.8352	0.610513	34652	rs6968865	rs6968865	7	17287269	T	A	0.664167	-0.0253925	0.0254537
No_TG	155	rs1534696	7	26397239	SNX10	A	C	0.439364	0.00404758	0.000654373	6.19312e-10	7	26397239	C	A	-0.00306775	0.0019815	0.12	0.540881	461460	rs1534696	7	26397239	C	A	-0.0197664	0.00199128	3.19963e-23	0.541122	441016	rs1534696	7	26397239	C	A	0.00159872	0.0173	0.9259	0.552115	34652	rs1534696	rs1534696	7	26397239	A	C	0.562032	-0.0147293	0.0243653
No_BMI	156	rs4549685	7	39326478	POU6F2	T	C	0.336978	0.004392	0.000694473	2.54512e-10	7	39326478	C	T	-0.0115502	0.00210333	4e-08	0.329843	461460	rs4549685	7	39326478	C	T	-0.00719884	0.00211297	0.000659994	0.330026	441016	rs4549685	7	39326478	C	T	0.0176041	0.0178	0.3229	0.326115	34652	rs4549685	rs4549685	7	39326478	T	C	0.32963	-0.0603946	0.0255617
No_BMI	157	rs10807744	7	71641264	CALN1	T	G	0.188867	0.00471845	0.000845695	2.41383e-08	7	71641264	G	T	-0.0159918	0.00256301	4.39997e-10	0.181663	461460	rs10807744	7	71641264	G	T	0.00131456	0.00257458	0.61	0.18162	441016	rs10807744	7	71641264	G	T	-0.00120072	0.0213	0.9545	0.188744	34652	rs10807744	rs10807744	7	71641264	T	G	0.206907	-0.0764311	0.0297219
No_TG	158	rs62466318	7	73042085	MLXIPL	T	C	0.195825	0.00788999	0.000814095	3.26932e-22	7	73042085	C	T	0.00924332	0.00246503	0.000179999	0.202809	461460	rs62466318	7	73042085	C	T	-0.105087	0.00247632	1e-200	0.202721	441016	rs62466318	7	73042085	C	T	-0.0449032	0.0222	0.0427602	0.187398	34652	rs62466318	rs62466318	7	73042085	T	C	0.191893	-0.0302071	0.0305315
No_BMI,No_HTN	159	rs56383938	7	74097622	GTF2I	G	A	0.0765408	0.00799881	0.00115499	4.34689e-12	7	74097622	A	G	-0.0268519	0.00350084	1.69981e-14	0.087139	461460	rs56383938	7	74097622	A	G	-0.00366404	0.00351944	0.3	0.086994	441016	rs56383938	7	74097622	A	G	-0.0524027	0.0558	0.3477	0.052628	34652	rs56383938	rs56383938	7	74097622	G	A	0.104516	0.0217515	0.0394122
No_BMI,No_HTN	159	rs7794284	7	74098056	GTF2I	G	A	0.209742	-0.00604787	0.000760759	1.86834e-15	7	74098056	A	G	0.015671	0.00230189	9.8992e-12	0.243195	461460	rs7794284	7	74098056	A	G	0.00554286	0.0023119	0.017	0.243312	441016	rs7794284	7	74098056	A	G	-0.0580991	0.0207	0.00509695	0.232539	34652	rs7794284	rs7794284	7	74098056	A	G	0.793354	-0.0464369	0.0297251
No_BMI	159	rs113744930	7	75053499	POM121C	A	G	0.11829	-0.00657207	0.000991329	3.36705e-11	7	75053499	G	A	0.0222155	0.00298942	1.10002e-13	0.124851	461460	rs113744930	7	75053499	G	A	0.00968058	0.00300426	0.00129999	0.124704	441016	rs113744930	7	75053499	G	A	-0.0618009	0.0344	0.0722803	0.104141	34652	rs113744930	rs113744930	7	75053499	A	G	0.0522478	0.0550898	0.0540844
No_BMI	159	rs58513914	7	75147934	PMS2P3	A	G	0.0944334	-0.00570393	0.00103702	3.79119e-08	7	75147934	G	A	0.0185418	0.00313927	3.50002e-09	0.111966	461460	rs58513914	7	75147934	G	A	0.00381515	0.00315168	0.23	0.112047	441016	rs58513914	7	75147934	G	A	-0.0501992	0.0295	0.0891703	0.124026	34652	rs58513914	rs58513914	7	75147934	G	A	0.894365	0.00182956	0.0392219
No_BMI,No_HTN	159	rs794373	7	75148813	PMS2P3	C	T	0.444334	0.00604735	0.000662033	6.5699e-20	7	75148813	T	C	-0.0226859	0.00200542	1.10002e-29	0.420322	461460	rs794373	7	75148813	T	C	-0.00807797	0.00201463	6.1e-05	0.420359	441016	rs794373	7	75148813	T	C	0.0309954	0.0177	0.0796801	0.414346	34652	rs794373	rs794373	7	75148813	C	T	0.512216	-0.00293127	0.0240653
No_BMI	160	rs1030015	7	78139581	MAGI2	T	G	0.472167	-0.00357852	0.000653277	4.30643e-08	7	78139581	G	T	0.0109069	0.00197859	3.50002e-08	0.518948	461460	rs1030015	7	78139581	G	T	0.00633874	0.00198747	0.00140001	0.518703	441016	rs1030015	7	78139581	G	T	0.0269048	0.0168	0.1096	0.523231	34652	rs1030015	rs1030015	7	78139581	T	G	0.495539	0.0263173	0.0240671
No_BMI	161	rs10257273	7	99188589	GS1-259H13.10	T	A	0.156064	0.00664955	0.000913917	3.44183e-13	7	99188589	A	T	-0.0218044	0.00277562	4.00037e-15	0.149652	461460	rs10257273	7	99188589	A	T	-0.0116336	0.00278832	2.99999e-05	0.149657	441016	rs10257273	7	99188589	A	T	0.0282966	0.0234	0.2261	0.148859	34652	rs10257273	rs10257273	7	99188589	T	A	0.22277	-0.0712993	0.0288681
No_BMI	162	rs39330	7	103449555	RELN	T	A	0.451292	0.00403551	0.000663739	1.20207e-09	7	103449555	A	T	-0.0165033	0.00201049	2.19989e-16	0.426643	461460	rs39330	7	103449555	A	T	-0.00258034	0.00201933	0.2	0.426681	441016	rs39330	7	103449555	A	T	-0.0204985	0.0172	0.2336	0.423769	34652	rs39330	rs39330	7	103449555	T	A	0.441168	-0.0237276	0.0242059
No_BMI	163	rs1851899	7	112990608	RP11-703P11.1	T	C	0.328032	0.00398623	0.000680528	4.6973e-09	7	112990608	C	T	-0.0170828	0.00206015	1.10002e-16	0.360868	461460	rs1851899	7	112990608	C	T	-0.00802021	0.00206972	0.000109999	0.360996	441016	rs1851899	7	112990608	C	T	0.0250048	0.0175	0.154	0.357744	34652	rs1851899	rs1851899	7	112990608	T	C	0.319303	-0.0177336	0.0257854
No_BMI	164	rs12705982	7	114336114	FOXP2	T	C	0.408549	-0.00455134	0.000656387	4.09328e-12	7	114336114	C	T	0.0146192	0.00198793	1.9002e-13	0.47038	461460	rs12705982	7	114336114	C	T	0.00361815	0.00199736	0.0700003	0.470188	441016	rs12705982	7	114336114	C	T	-0.0390007	0.0171	0.02273	0.436539	34652	rs12705982	rs12705982	7	114336114	T	C	0.458111	-0.00791229	0.0241303
No_TG	165	rs11770163	7	116417848	MET	C	G	0.319085	-0.00439874	0.00069438	2.37695e-10	7	116417848	G	C	0.00628599	0.00210371	0.00280001	0.331684	461460	rs11770163	7	116417848	G	C	0.0150202	0.00211331	1.20005e-12	0.331688	441016	rs11770163	7	116417848	G	C	0.00689617	0.0177	0.6946	0.339744	34652	rs11770163	rs11770163	7	116417848	C	G	0.357805	0.00272122	0.025086
No_HTN	166	rs11556924	7	129663496	RP11-306G20.1:ZC3HC1	T	C	0.37674	0.00476847	0.000670033	1.10489e-12	7	129663496	C	T	-0.00564069	0.00202808	0.00539995	0.388424	461460	rs11556924	7	129663496	C	T	-0.0078681	0.00203784	0.000109999	0.388328	441016	rs11556924	7	129663496	C	T	-0.012599	0.0198	0.5264	0.334974	34652	rs11556924	rs11556924	7	129663496	T	C	0.325942	0.0226363	0.0256209
YES	167	rs1558917	7	130028723	CPA1	T	C	0.389662	-0.00383562	0.000685692	2.22152e-08	7	130028723	C	T	0.00850234	0.00207745	4.30002e-05	0.345833	461460	rs1558917	7	130028723	C	T	0.00499899	0.00208638	0.017	0.345864	441016	rs1558917	7	130028723	C	T	-0.0243029	0.0176	0.1669	0.351256	34652	rs1558917	rs1558917	7	130028723	T	C	0.39476	0.0178766	0.02464
No_TG,No_T2D,No_HTN	168	rs12154627	7	130422934	KLF14	C	T	0.450298	0.00471	0.000660185	9.72363e-13	7	130422934	T	C	0.00788692	0.00199982	8e-05	0.495128	461460	rs12154627	7	130422934	T	C	-0.0326151	0.00200817	2.60016e-59	0.49522	441016	rs12154627	7	130422934	T	C	0.0292023	0.0172	0.0890697	0.477115	34652	rs12154627	rs12154627	7	130422934	C	T	0.465013	-0.0327048	0.0241602
No_HTN	169	rs3757394	7	131010429	MKLN1:MKLN1-AS	T	C	0.439364	-0.00374313	0.000677488	3.29469e-08	7	131010429	C	T	0.00622409	0.00205186	0.00239999	0.627333	461460	rs3757394	7	131010429	C	T	-0.000138538	0.00206152	0.95	0.627359	441016	rs3757394	7	131010429	C	T	0.014997	0.0176	0.3937	0.589628	34652	rs3757394	rs3757394	7	131010429	T	C	0.625254	0.0207467	0.0248768
No_HTN	169	rs1643257	7	131239009	PODXL	C	T	0.262425	0.00428234	0.000759513	1.71766e-08	7	131239009	T	C	-0.00807733	0.0023005	0.000449997	0.251145	461460	rs1643257	7	131239009	T	C	-0.00446758	0.00231077	0.0530005	0.25126	441016	rs1643257	7	131239009	T	C	-0.00449986	0.0194	0.8171	0.267115	34652	rs1643257	rs1643257	7	131239009	C	T	0.246896	-0.0134826	0.0278488
YES	170	rs17167306	7	133529648	EXOC4	C	A	0.133201	0.00563754	0.000948905	2.83106e-09	7	133529648	A	C	-0.0144693	0.00287346	4.79999e-07	0.137525	461460	rs17167306	7	133529648	A	C	-0.00365631	0.00288675	0.21	0.137584	441016	rs17167306	7	133529648	A	C	-0.0198026	0.0249	0.4272	0.131885	34652	rs17167306	rs17167306	7	133529648	C	A	0.138236	0.0259975	0.0350498
No_BMI	171	rs113843864	7	150618509	KCNH2	A	G	0.257455	0.00486412	0.000757461	1.34837e-10	7	150618509	G	A	-0.0161476	0.0022899	1.80011e-12	0.247925	461460	rs113843864	7	150618509	G	A	-0.0121301	0.002301	1.40001e-07	0.247913	441016	rs113843864	7	150618509	G	A	0.0212036	0.0197	0.2824	0.238372	34652	rs113843864	rs113843864	7	150618509	A	G	0.171596	-0.0505783	0.0318906
No_HTN	171	rs3918226	7	150690176	NOS3	T	C	0.0984095	-0.0119802	0.00121534	6.364e-23	7	150690176	C	T	-0.00659207	0.00367756	0.0729995	0.081001	461460	rs3918226	7	150690176	C	T	0.00244985	0.00369321	0.51	0.081064	441016	rs3918226	7	150690176	C	T	-0.0680968	0.0348	0.0501499	0.0796438	34652	rs3918226	rs3918226	7	150690176	T	C	0.0701592	0.0766616	0.0469079
No_HTN	171	rs891511	7	150704843	NOS3	A	G	0.33499	0.00490119	0.000705786	3.80367e-12	7	150704843	G	A	-0.00492148	0.00214002	0.021	0.321219	461460	rs891511	7	150704843	G	A	-0.000662566	0.00214947	0.760001	0.321217	441016	rs891511	7	150704843	G	A	0.00259663	0.0196	0.8956	0.353115	34652	rs891511	rs891511	7	150704843	A	G	0.437619	-0.0319266	0.0242732
No_BMI,No_TG,No_HTN	172	rs4841084	8	8883905	ERI1	T	C	0.445328	-0.00437901	0.00065771	2.7766e-11	8	8883905	C	T	0.018028	0.00199279	1.50003e-19	0.444693	461460	rs4841084	8	8883905	C	T	-0.0192232	0.00199145	4.79954e-22	0.444664	441016	rs4841084	8	8883905	C	T	-0.0101008	0.0169	0.5513	0.434513	34652	rs4841084	rs4841084	8	8883905	T	C	0.499935	0.0365778	0.0241445
No_BMI,No_HTN	172	rs532928	8	9897344	RP11-1E4.1	C	T	0.190855	0.0044859	0.000775416	7.24452e-09	8	9897344	T	C	-0.0172136	0.00234873	2.29985e-13	0.770106	461460	rs532928	8	9897344	T	C	0.0116241	0.00234724	7.29995e-07	0.770102	441016	rs532928	8	9897344	T	C	-0.0356953	0.0199	0.0736495	0.772513	34652	rs532928	rs532928	8	9897344	C	T	0.775098	-0.00363093	0.0288482
No_BMI,No_HTN	172	rs7844551	8	10064790	MSRA	A	C	0.195825	-0.00463819	0.000764088	1.27729e-09	8	10064790	C	A	0.0162059	0.00231249	2.39994e-12	0.240665	461460	rs7844551	8	10064790	C	A	-0.00897298	0.00231193	0.0001	0.240509	441016	rs7844551	8	10064790	C	A	0.0258042	0.0202	0.2031	0.229859	34652	rs7844551	rs7844551	8	10064790	A	C	0.19728	0.0466245	0.0301797
No_BMI,No_HTN	172	rs2952166	8	10132114	MSRA	C	A	0.111332	-0.00587919	0.000991124	2.99559e-09	8	10132114	A	C	0.0170531	0.00300814	1.40001e-08	0.123319	461460	rs2952166	8	10132114	A	C	-0.00502665	0.00300806	0.0949992	0.123197	441016	rs2952166	8	10132114	A	C	0.0331019	0.0259	0.2013	0.118859	34652	rs2952166	rs2952166	8	10132114	C	A	0.161758	0.0461871	0.0326017
YES	172	rs17722117	8	10739903	XKR6	A	G	0.101392	0.0054462	0.000957562	1.28862e-08	8	10739903	G	A	-0.0152949	0.00289984	1.29999e-07	0.139433	461460	rs17722117	8	10739903	G	A	-0.0114735	0.0028982	7.49998e-05	0.139417	441016	rs17722117	8	10739903	G	A	0.0154993	0.0261	0.5518	0.131	34652	rs17722117	rs17722117	8	10739903	A	G	0.135109	-0.0254629	0.0353441
No_BMI,No_TG,No_HTN	172	rs7833435	8	10801137	XKR6	G	A	0.464215	0.00508107	0.000658013	1.14669e-14	8	10801137	A	G	-0.0200509	0.00199356	8.49963e-24	0.550262	461460	rs7833435	8	10801137	A	G	0.0171779	0.0019919	6.4998e-18	0.550464	441016	rs7833435	8	10801137	A	G	-0.0030952	0.0169	0.8554	0.552885	34652	rs7833435	rs7833435	8	10801137	G	A	0.474984	-0.0407544	0.0241988
No_BMI,No_TG,No_HTN	172	rs28447271	8	11827392	DEFB136	A	G	0.493042	0.00366152	0.000658148	2.64616e-08	8	11827392	G	A	-0.0159604	0.00199308	1.20005e-15	0.495978	461460	rs28447271	8	11827392	G	A	0.021732	0.00199174	1e-27	0.496266	441016	rs28447271	8	11827392	G	A	0.00169856	0.0172	0.9207	0.496628	34652	rs28447271	rs28447271	8	11827392	A	G	0.386438	-0.0376187	0.0248807
No_TG	173	rs4921915	8	18272466	NAT2	A	G	0.243539	0.00499335	0.00078622	2.13804e-10	8	18272466	G	A	-0.00108752	0.00238396	0.649999	0.779577	461460	rs4921915	8	18272466	G	A	-0.037522	0.00238305	7.39946e-56	0.779537	441016	rs4921915	8	18272466	G	A	-0.00540458	0.0199	0.784599	0.776256	34652	rs4921915	rs4921915	8	18272466	A	G	0.748213	0.00334687	0.0276967
No_TG	174	rs11781244	8	19622636	CSGALNACT1	T	C	0.152087	0.00593819	0.00086184	5.57421e-12	8	19622636	C	T	-0.00686285	0.002611	0.00860003	0.178696	461460	rs11781244	8	19622636	C	T	-0.0422106	0.00260925	7.29962e-59	0.178707	441016	rs11781244	8	19622636	C	T	-0.0188974	0.0227	0.4052	0.183885	34652	rs11781244	rs11781244	8	19622636	T	C	0.176153	-0.0461813	0.0317166
No_TG	174	rs1441778	8	19727047	INTS10	T	C	0.156064	-0.00661993	0.000902076	2.15912e-13	8	19727047	C	T	0.00864053	0.00272687	0.0015	0.843938	461460	rs1441778	8	19727047	C	T	0.0584298	0.0027247	5.10505e-102	0.843832	441016	rs1441778	8	19727047	C	T	0.0198026	0.0245	0.4184	0.844859	34652	rs1441778	rs1441778	8	19727047	T	C	0.895887	0.0240608	0.0391922
No_TG	174	rs268	8	19813529	LPL	G	A	0.0139165	-0.0210587	0.00246481	1.2998e-17	8	19813529	A	G	-0.0045498	0.00738927	0.54	0.018225	461460	rs268	8	19813529	A	G	0.226897	0.00739462	1e-200	0.018189	441016	rs268	8	19813529	A	G	-0.00119928	0.0697	0.9868	0.018372	34652	rs268	rs268	8	19813529	G	A	0.022482	0.162885	0.0803489
No_TG	174	rs283	8	19815098	LPL	T	C	0.22167	-0.00459154	0.000828696	3.0131e-08	8	19815098	C	T	0.00283272	0.00251492	0.26	0.199259	461460	rs283	8	19815098	C	T	0.0432872	0.0025137	1.9002e-66	0.199272	441016	rs283	8	19815098	C	T	0.0366983	0.022	0.0947807	0.202487	34652	rs283	rs283	8	19815098	T	C	0.25621	0.043486	0.0276861
No_TG	174	rs117199990	8	19820916	LPL	T	C	0.130219	0.0163002	0.00108495	5.12557e-51	8	19820916	C	T	-0.00548063	0.00328294	0.0949992	0.100855	461460	rs117199990	8	19820916	C	T	-0.191677	0.00328153	1e-200	0.100879	441016	rs117199990	8	19820916	C	T	-0.0430015	0.0281	0.1261	0.100885	34652	rs117199990	rs117199990	8	19820916	T	C	0.0887253	-0.00482079	0.0421093
No_TG	174	rs80005209	8	19872339	LPL	G	T	0.027833	-0.0165015	0.00195053	2.67363e-17	8	19872339	T	G	0.00702912	0.00587643	0.23	0.02965	461460	rs80005209	8	19872339	T	G	0.136587	0.00587787	1.90108e-119	0.029588	441016	rs80005209	8	19872339	T	G	0.0488017	0.0523	0.3506	0.027	34652	rs80005209	rs80005209	8	19872339	G	T	0.0192446	0.0163405	0.0876412
No_TG	174	rs6586891	8	19914598	AC100802.3	A	C	0.34493	0.00586041	0.000683968	1.05065e-17	8	19914598	C	A	-0.00130522	0.00207202	0.53	0.647318	461460	rs6586891	8	19914598	C	A	-0.0722381	0.00207074	1e-200	0.647274	441016	rs6586891	8	19914598	C	A	-0.022399	0.0176	0.2031	0.655256	34652	rs6586891	rs6586891	8	19914598	A	C	0.653644	-0.0512036	0.0252639
No_HTN	175	rs951914	8	25878995	EBF2	C	G	0.305169	-0.00439531	0.000726327	1.43575e-09	8	25878995	G	C	0.000980718	0.00220239	0.66	0.713792	461460	rs951914	8	25878995	G	C	-0.00160235	0.00220153	0.47	0.713775	441016	rs951914	8	25878995	G	C	0.0247999	0.0187	0.1851	0.714231	34652	rs951914	rs951914	8	25878995	C	G	0.655396	-0.0436127	0.0252978
No_BMI	176	rs17446091	8	27167942	TRIM35	C	T	0.204771	-0.00460231	0.000815028	1.63455e-08	8	27167942	T	C	0.0147611	0.0024648	2.1e-09	0.201873	461460	rs17446091	8	27167942	T	C	0.0127854	0.0024638	2.1e-07	0.201827	441016	rs17446091	8	27167942	T	C	0.0393959	0.0201	0.0499298	0.230346	34652	rs17446091	rs17446091	8	27167942	C	T	0.144042	0.0387587	0.0341467
No_BMI,No_HTN	177	rs7827210	8	30871656	PURG	A	G	0.394632	-0.00529826	0.000669569	2.51363e-15	8	30871656	G	A	0.0142824	0.00202784	1.9002e-12	0.395674	461460	rs7827210	8	30871656	G	A	0.00960339	0.00202711	2.19999e-06	0.395709	441016	rs7827210	8	30871656	G	A	-0.010697	0.0173	0.5339	0.415628	34652	rs7827210	rs7827210	8	30871656	A	G	0.359179	0.0081788	0.0252242
No_TG	178	rs1529368	8	59339925	UBXN2B	G	A	0.363817	0.00413823	0.000691545	2.17678e-09	8	59339925	A	G	-0.00437516	0.00209612	0.0369999	0.663691	461460	rs1529368	8	59339925	A	G	-0.025242	0.00209477	1.9002e-33	0.663797	441016	rs1529368	8	59339925	A	G	-0.0142973	0.0177	0.4194	0.659256	34652	rs1529368	rs1529368	8	59339925	G	A	0.615358	-0.0804712	0.0244895
No_BMI	179	rs35732620	8	73445881	KCNB2	T	G	0.429423	0.00465233	0.00066188	2.08067e-12	8	73445881	G	T	-0.0195398	0.00200505	1.9002e-22	0.574747	461460	rs35732620	8	73445881	G	T	-0.00964755	0.00200408	1.5e-06	0.574821	441016	rs35732620	8	73445881	G	T	0.0252973	0.017	0.1357	0.573231	34652	rs35732620	rs35732620	8	73445881	T	G	0.594661	0.0148527	0.0244885
No_BMI,No_HTN	180	rs2977324	8	76716737	AC016194.1	G	T	0.304175	-0.00648992	0.000716039	1.2617e-19	8	76716737	T	G	0.0206267	0.0021687	1.9002e-21	0.700678	461460	rs2977324	8	76716737	T	G	0.00157659	0.00216753	0.47	0.700742	441016	rs2977324	8	76716737	T	G	0.00769957	0.0182	0.6703	0.696744	34652	rs2977324	rs2977324	8	76716737	G	T	0.717808	-0.00512339	0.026683
No_BMI	180	rs10112085	8	77162694	RNU2-54P	T	C	0.416501	-0.0044741	0.000658549	1.09153e-11	8	77162694	C	T	0.0170944	0.0019951	1.10002e-17	0.441929	461460	rs10112085	8	77162694	C	T	0.00131522	0.00199421	0.51	0.442106	441016	rs10112085	8	77162694	C	T	0.0251998	0.0169	0.1357	0.437115	34652	rs10112085	rs10112085	8	77162694	T	C	0.429672	0.0307696	0.0242877
No_BMI	180	rs4357263	8	77335632	LINC01111	T	C	0.269384	-0.00481241	0.000725079	3.19951e-11	8	77335632	C	T	0.0165023	0.0021976	5.90065e-14	0.711598	461460	rs4357263	8	77335632	C	T	0.00654568	0.0021966	0.00290001	0.711614	441016	rs4357263	8	77335632	C	T	-0.0138049	0.0191	0.4691	0.710628	34652	rs4357263	rs4357263	8	77335632	T	C	0.681396	0.0118588	0.0260051
No_HTN	181	rs10102591	8	81391683	Y_RNA	T	G	0.248509	0.00563229	0.000815433	4.94592e-12	8	81391683	G	T	-0.0124979	0.00246737	4.09996e-07	0.202293	461460	rs10102591	8	81391683	G	T	-0.000959855	0.0024662	0.7	0.20233	441016	rs10102591	8	81391683	G	T	-0.017197	0.0205	0.4018	0.217628	34652	rs10102591	rs10102591	8	81391683	T	G	0.160672	0.0271302	0.0326757
YES	182	rs61596977	8	95997165	NDUFAF6	T	C	0.127237	-0.00521816	0.000941442	2.97791e-08	8	95997165	C	T	0.0117404	0.00285401	3.89996e-05	0.140484	461460	rs61596977	8	95997165	C	T	0.00922605	0.00285292	0.0012	0.140438	441016	rs61596977	8	95997165	C	T	0.0180953	0.025	0.4688	0.134372	34652	rs61596977	rs61596977	8	95997165	T	C	0.15421	0.0818091	0.0332772
No_HTN	183	rs73275538	8	102801104	NCALD	C	T	0.0397614	0.0107765	0.00195474	3.52744e-08	8	102801104	T	C	-0.0212525	0.00589993	0.00032	0.029697	461460	rs73275538	8	102801104	T	C	-0.00355706	0.0058884	0.55	0.029789	441016	rs73275538	8	102801104	T	C	-0.0118989	0.048	0.8042	0.032372	34652	rs73275538	rs73275538	8	102801104	C	T	0.0159617	0.0491263	0.0958671
No_HTN	183	rs10105774	8	102836613	NCALD	C	T	0.355865	-0.00427444	0.000686056	4.65093e-10	8	102836613	T	C	0.00804907	0.00207751	0.000109999	0.655127	461460	rs10105774	8	102836613	T	C	0.00314517	0.00207694	0.13	0.655182	441016	rs10105774	8	102836613	T	C	0.0548998	0.0183	0.00261903	0.633231	34652	rs10105774	rs10105774	8	102836613	C	T	0.676471	0.0298832	0.0258969
No_HTN	184	rs35783704	8	105966258	RP11-127H5.1	A	G	0.0994036	0.00749468	0.00109517	7.73221e-12	8	105966258	G	A	-0.0120658	0.0033292	0.000290001	0.100104	461460	rs35783704	8	105966258	G	A	0.00809471	0.00332699	0.015	0.100165	441016	rs35783704	8	105966258	G	A	-0.0289964	0.0295	0.3249	0.0968847	34652	rs35783704	rs35783704	8	105966258	A	G	0.155222	0.00604367	0.0333675
No_HTN	185	rs3134115	8	110106809	TRHR	C	T	0.431412	0.00380197	0.000668793	1.30949e-08	8	110106809	T	C	-0.00816346	0.00202613	5.60003e-05	0.60555	461460	rs3134115	8	110106809	T	C	-0.00094951	0.00202497	0.64	0.605828	441016	rs3134115	8	110106809	T	C	0.0010005	0.017	0.9536	0.59	34652	rs3134115	rs3134115	8	110106809	C	T	0.609467	0.00618406	0.0246365
YES	185	rs10110464	8	110109084	TRHR	T	C	0.0477137	-0.0080886	0.00146153	3.1244e-08	8	110109084	C	T	0.0184897	0.00442371	2.90001e-05	0.053082	461460	rs10110464	8	110109084	C	T	0.0155804	0.00442488	0.000430002	0.053038	441016	rs10110464	8	110109084	C	T	-0.00930314	0.0417	0.8232	0.0477052	34652	rs10110464	rs10110464	8	110109084	T	C	0.050793	-0.00265646	0.0548372
No_BMI,No_TG	186	rs2736202	8	116792426	TRPS1	T	C	0.217694	-0.00555136	0.000764186	3.74693e-13	8	116792426	C	T	0.0202963	0.00231626	1.9002e-18	0.75985	461460	rs2736202	8	116792426	C	T	0.0133368	0.00231546	8.40001e-09	0.760095	441016	rs2736202	8	116792426	C	T	-0.0149005	0.0197	0.4491	0.768256	34652	rs2736202	rs2736202	8	116792426	T	C	0.737886	0.0246348	0.0274571
No_BMI	187	rs72673939	8	118867693	EXT1	C	G	0.209742	-0.00483643	0.000843069	9.65385e-09	8	118867693	G	C	0.0143102	0.00256141	2.30001e-08	0.182856	461460	rs72673939	8	118867693	G	C	0.00442764	0.0025604	0.0840001	0.182865	441016	rs72673939	8	118867693	G	C	-0.0299027	0.0222	0.1786	0.182513	34652	rs72673939	rs72673939	8	118867693	C	G	0.282809	0.0455173	0.0267365
No_TG	188	rs144435165	8	126419938	TRIB1	C	G	0.0526839	-0.00896634	0.0016207	3.1591e-08	8	126419938	G	C	-0.00171725	0.00490901	0.73	0.054439	461460	rs144435165	8	126419938	G	C	0.0780153	0.0049092	7.19946e-57	0.054381	441016	rs144435165	8	126419938	G	C	-0.0377019	0.0467	0.4191	0.0551591	34652	rs144435165	rs144435165	8	126419938	C	G	0.0463139	0.0791753	0.0586666
No_BMI,No_TG,No_NAFLD	188	rs28601761	8	126500031	RP11-136O12.2	G	C	0.407555	0.00684874	0.000669017	1.35336e-24	8	126500031	C	G	0.0115634	0.0020273	1.2e-08	0.41869	461460	rs28601761	8	126500031	C	G	-0.09465	0.00202558	1e-200	0.418683	441016	rs28601761	8	126500031	C	G	0.0122953	0.0173	0.4759	0.418372	34652	rs28601761	rs28601761	8	126500031	G	C	0.41042	-0.168497	0.0244918
No_TG	188	rs12114418	8	126521465	RP11-136O12.2	G	A	0.238569	-0.00487581	0.00077571	3.26554e-10	8	126521465	A	G	-0.0083326	0.00234699	0.000379997	0.232248	461460	rs12114418	8	126521465	A	G	0.0484985	0.00234578	5.79963e-95	0.232253	441016	rs12114418	8	126521465	A	G	0.00599795	0.0197	0.7626	0.250231	34652	rs12114418	rs12114418	8	126521465	G	A	0.17888	0.0482531	0.0316382
No_HTN	189	rs2894446	8	129410924	RP11-89M16.1	T	G	0.331014	0.00396196	0.000689485	9.12345e-09	8	129410924	G	T	-0.00490261	0.00208741	0.0189998	0.340432	461460	rs2894446	8	129410924	G	T	-0.000598198	0.00208651	0.77	0.3404	441016	rs2894446	8	129410924	G	T	-0.010697	0.0177	0.5441	0.339513	34652	rs2894446	rs2894446	8	129410924	T	G	0.278353	0.0197127	0.0267775
No_BMI	190	rs12375985	9	11813799	RP11-74C3.1	A	G	0.33002	0.00383071	0.00068353	2.09095e-08	9	11813799	G	A	-0.0148536	0.00206847	6.89922e-13	0.354505	461460	rs12375985	9	11813799	G	A	-0.00909328	0.00208057	1.2e-05	0.354655	441016	rs12375985	9	11813799	G	A	0.0109004	0.0175	0.5313	0.354628	34652	rs12375985	rs12375985	9	11813799	A	G	0.292182	-0.0516855	0.0264329
No_BMI	191	rs7031064	9	14455076	NFIB	G	A	0.434394	0.0038987	0.000653562	2.44173e-09	9	14455076	A	G	-0.0118102	0.00197913	2.39999e-09	0.483301	461460	rs7031064	9	14455076	A	G	-0.00652597	0.0019912	0.001	0.483461	441016	rs7031064	9	14455076	A	G	-0.00459941	0.0168	0.785899	0.465372	34652	rs7031064	rs7031064	9	14455076	G	A	0.515578	-0.0335428	0.0241183
No_BMI	192	rs7046483	9	14777395	FREM1	A	G	0.389662	0.00423842	0.000671506	2.75777e-10	9	14777395	G	A	-0.013059	0.00203253	1.29999e-10	0.608198	461460	rs7046483	9	14777395	G	A	-0.00886292	0.00204464	1.5e-05	0.608055	441016	rs7046483	9	14777395	G	A	-0.0278955	0.017	0.1009	0.606141	34652	rs7046483	rs7046483	9	14777395	A	G	0.671554	-0.0643557	0.0256041
No_BMI	193	rs12340969	9	15645713	CCDC171	T	C	0.473161	0.00455552	0.000658343	4.52661e-12	9	15645713	C	T	-0.0208868	0.0019941	1.10002e-25	0.441399	461460	rs12340969	9	15645713	C	T	-0.00543028	0.00200566	0.00680002	0.441376	441016	rs12340969	9	15645713	C	T	0.0101978	0.0171	0.5489	0.441115	34652	rs12340969	rs12340969	9	15645713	T	C	0.509432	-0.00158471	0.024035
No_BMI	194	rs1411430	9	16733659	BNC2	C	T	0.276342	-0.00426709	0.000731283	5.37677e-09	9	16733659	T	C	0.0157235	0.00221493	1.29987e-12	0.275645	461460	rs1411430	9	16733659	T	C	0.00785782	0.00222709	0.000420001	0.275707	441016	rs1411430	9	16733659	T	C	0.0226035	0.0184	0.2191	0.294974	34652	rs1411430	rs1411430	9	16733659	C	T	0.276193	0.0352419	0.0268445
No_BMI	195	rs17770336	9	28414625	LINGO2	T	C	0.302187	-0.00566055	0.000696865	4.55273e-16	9	28414625	C	T	0.0242931	0.00211161	1.29987e-30	0.322437	461460	rs17770336	9	28414625	C	T	0.00800672	0.00212333	0.00016	0.322295	441016	rs17770336	9	28414625	C	T	0.0274011	0.0183	0.1341	0.302115	34652	rs17770336	rs17770336	9	28414625	T	C	0.375949	0.00379772	0.0247822
YES	196	rs4879799	9	34509526	DNAI1	A	G	0.360835	0.00384369	0.000678113	1.44286e-08	9	34509526	G	A	-0.0104366	0.0020547	3.79997e-07	0.365123	461460	rs4879799	9	34509526	G	A	-0.00244468	0.00206659	0.24	0.365005	441016	rs4879799	9	34509526	G	A	-0.0123965	0.0173	0.4742	0.363885	34652	rs4879799	rs4879799	9	34509526	A	G	0.444744	0.0150454	0.0241852
YES	196	rs13440002	9	34583636	CNTFR	T	G	0.437376	0.00366348	0.000655378	2.27239e-08	9	34583636	G	T	-0.00726657	0.00198464	0.00025	0.479472	461460	rs13440002	9	34583636	G	T	-0.00572553	0.00199544	0.00409996	0.479022	441016	rs13440002	9	34583636	G	T	-0.00329542	0.0169	0.844	0.469513	34652	rs13440002	rs13440002	9	34583636	T	G	0.427734	-0.0218944	0.0243287
No_BMI	197	rs13293465	9	37127678	ZCCHC7	T	C	0.348907	0.00439541	0.00068508	1.39989e-10	9	37127678	C	T	-0.0132626	0.00207314	1.6e-10	0.351833	461460	rs13293465	9	37127678	C	T	-0.0027107	0.00208501	0.19	0.351744	441016	rs13293465	9	37127678	C	T	0.0109004	0.0177	0.5377	0.351115	34652	rs13293465	rs13293465	9	37127678	T	C	0.28319	-0.0205665	0.026697
No_BMI,No_TG	198	rs62565259	9	102162570	NAMA	T	C	0.147117	0.00555817	0.000874579	2.08089e-10	9	102162570	C	T	-0.0151424	0.0026448	1e-08	0.171121	461460	rs62565259	9	102162570	C	T	-0.0170996	0.00266139	1.29999e-10	0.170968	441016	rs62565259	9	102162570	C	T	0.0407004	0.0239	0.0888608	0.152115	34652	rs62565259	rs62565259	9	102162570	T	C	0.13339	0.0223726	0.0353504
No_HTN	199	rs76038906	9	113250200	SVEP1	T	G	0.0318091	-0.0105881	0.00179689	3.80505e-09	9	113250200	G	T	0.0108082	0.00541063	0.0460002	0.035064	461460	rs76038906	9	113250200	G	T	0.00805635	0.00543959	0.14	0.035087	441016	rs76038906	9	113250200	G	T	-0.0128016	0.0456	0.7792	0.0359654	34652	rs76038906	rs76038906	9	113250200	T	G	0.0125847	0.148704	0.106727
YES	200	rs2491353	9	126123009	CRB2	C	T	0.434394	-0.00399473	0.000656725	1.18102e-09	9	126123009	T	C	0.0105194	0.0019888	1.2e-07	0.534425	461460	rs2491353	9	126123009	T	C	0.00657393	0.00200032	0.001	0.534711	441016	rs2491353	9	126123009	T	C	0.0041988	0.0172	0.8071	0.557859	34652	rs2491353	rs2491353	9	126123009	C	T	0.560191	-0.0078799	0.0242285
No_HTN	201	rs6271	9	136522274	DBH:DBH-AS1	T	C	0.0606362	0.00846081	0.00124842	1.22497e-11	9	136522274	C	T	-0.0078413	0.00377671	0.0379997	0.073859	461460	rs6271	9	136522274	C	T	-0.0101664	0.00379537	0.00739997	0.073942	441016	rs6271	9	136522274	C	T	-0.0144032	0.0371	0.6984	0.0740412	34652	rs6271	rs6271	9	136522274	T	C	0.0666842	0.0171658	0.0483585
No_HTN	202	rs9695086	9	140232124	EXD3	A	G	0.16501	0.00481826	0.000880985	4.5214e-08	9	140232124	G	A	-0.0107398	0.00266949	5.69994e-05	0.832369	461460	rs9695086	9	140232124	G	A	-0.000230711	0.00268458	0.93	0.832278	441016	rs9695086	9	140232124	G	A	0.00229736	0.0319	0.9433	0.839	34652	rs9695086	rs9695086	9	140232124	A	G	0.792125	0.0541464	0.0310564
No_BMI	203	rs11012737	10	21849769	MLLT10	A	G	0.327038	-0.00539138	0.000708063	2.65211e-14	10	21849769	G	A	0.0211174	0.00214467	7.10068e-23	0.306593	461460	rs11012737	10	21849769	G	A	0.00544483	0.00215619	0.012	0.306581	441016	rs11012737	10	21849769	G	A	0.0372958	0.018	0.0389099	0.322346	34652	rs11012737	rs11012737	10	21849769	A	G	0.307236	0.000527731	0.0260621
No_HTN	204	rs72831343	10	63515681	C10orf107	G	T	0.129225	0.00852544	0.000928131	4.09246e-20	10	63515681	T	G	0.00777523	0.00280508	0.00560003	0.14513	461460	rs72831343	10	63515681	T	G	0.00519198	0.00282116	0.0659994	0.145008	441016	rs72831343	10	63515681	T	G	-0.0715017	0.0242	0.00309001	0.141026	34652	rs72831343	rs72831343	10	63515681	G	T	0.102125	-0.0129839	0.0396879
No_HTN	204	rs12266520	10	63583730	RP11-491H19.1	A	G	0.289264	0.00418943	0.00070427	2.70435e-09	10	63583730	G	A	-0.00432597	0.00212866	0.0420001	0.316315	461460	rs12266520	10	63583730	G	A	0.00226837	0.00213937	0.29	0.316461	441016	rs12266520	10	63583730	G	A	-0.0312018	0.018	0.0836392	0.312282	34652	rs12266520	rs12266520	10	63583730	A	G	0.192347	0.075199	0.0304992
No_HTN	205	rs10995311	10	64564934	RP11-436D10.3:ADO	G	C	0.414513	0.00430866	0.00065965	6.50131e-11	10	64564934	C	G	-0.00410732	0.00199753	0.04	0.445043	461460	rs10995311	10	64564934	C	G	-0.0049307	0.00200797	0.0140001	0.445028	441016	rs10995311	10	64564934	C	G	-0.037604	0.0171	0.0277102	0.427911	34652	rs10995311	rs10995311	10	64564934	G	C	0.388652	0.013329	0.0247427
No_TG	205	rs12262271	10	64802918	RNU6-543P	T	C	0.132207	0.00530486	0.000925148	9.80518e-09	10	64802918	C	T	-0.0135619	0.00279441	1.2e-06	0.150764	461460	rs12262271	10	64802918	C	T	-0.0158623	0.00280831	1.6e-08	0.150862	441016	rs12262271	10	64802918	C	T	0.00600195	0.0251	0.8104	0.141	34652	rs12262271	rs12262271	10	64802918	T	C	0.089384	0.00973278	0.0421312
No_BMI,No_TG,No_HTN	205	rs7924036	10	65191645	JMJD1C	T	G	0.492048	0.00656786	0.000652979	8.44466e-24	10	65191645	G	T	-0.0142836	0.0019778	5.10035e-13	0.503265	461460	rs7924036	10	65191645	G	T	-0.0312313	0.0019881	1.29987e-55	0.503406	441016	rs7924036	10	65191645	G	T	0.0238044	0.0167	0.1547	0.513602	34652	rs7924036	rs7924036	10	65191645	T	G	0.51404	0.0500142	0.0240255
YES	206	rs137863610	10	75049711	TTC18	A	G	0.0367793	0.00958777	0.00175547	4.71717e-08	10	75049711	G	A	-0.0271178	0.00530583	3.2e-07	0.036603	461460	rs137863610	10	75049711	G	A	-0.0193961	0.00533236	0.000280001	0.036619	441016	rs137863610	10	75049711	G	A	0.00219758	0.0701	0.9754	0.0317859	34652	rs137863610	rs137863610	10	75049711	A	G	0.0283521	-0.051866	0.0732619
No_BMI,No_HTN	207	rs17747401	10	76400164	ADK	T	C	0.393638	0.00468121	0.00068074	6.12722e-12	10	76400164	C	T	-0.0136372	0.0020614	3.69999e-11	0.368819	461460	rs17747401	10	76400164	C	T	-0.00285731	0.00207199	0.17	0.368751	441016	rs17747401	10	76400164	C	T	0.0548006	0.0176	0.00183202	0.392461	34652	rs17747401	rs17747401	10	76400164	T	C	0.342536	-0.0323213	0.0253676
No_BMI	208	rs17399739	10	87490850	GRID1	G	A	0.0656064	-0.00723367	0.00128882	1.99283e-08	10	87490850	A	G	0.0270713	0.00391006	4.40048e-12	0.068893	461460	rs17399739	10	87490850	A	G	0.00716431	0.00393159	0.0680002	0.068905	441016	rs17399739	10	87490850	A	G	-0.0361005	0.0336	0.283	0.066256	34652	rs17399739	rs17399739	10	87490850	G	A	0.0868302	0.0515759	0.0427577
YES	209	rs2114820	10	88172709	WAPAL	A	G	0.388668	-0.00417942	0.000666584	3.61274e-10	10	88172709	G	A	0.00921614	0.0020193	5e-06	0.407929	461460	rs2114820	10	88172709	G	A	0.00840599	0.00202993	3.50002e-05	0.407862	441016	rs2114820	10	88172709	G	A	-0.0102019	0.0174	0.5598	0.398769	34652	rs2114820	rs2114820	10	88172709	A	G	0.43338	0.0568657	0.0243436
No_HTN	210	rs7070115	10	95900004	PLCE1	G	A	0.435388	-0.00406494	0.000660616	7.59066e-10	10	95900004	A	G	0.00106753	0.00200083	0.59	0.422567	461460	rs7070115	10	95900004	A	G	0.0026611	0.00201144	0.19	0.42274	441016	rs7070115	10	95900004	A	G	0.021898	0.017	0.1982	0.425744	34652	rs7070115	rs7070115	10	95900004	G	A	0.573023	0.0422002	0.0242819
No_HTN	210	rs57866767	10	96023077	PLCE1	C	T	0.456262	0.00471268	0.000658979	8.58413e-13	10	96023077	T	C	0.0040316	0.0019947	0.0430002	0.435605	461460	rs57866767	10	96023077	T	C	-0.008586	0.00200528	1.89998e-05	0.435424	441016	rs57866767	10	96023077	T	C	0.0168003	0.0169	0.3196	0.452372	34652	rs57866767	rs57866767	10	96023077	C	T	0.344091	-0.0158729	0.0253052
No_HTN	210	rs9888067	10	96648224	RP11-400G3.3	G	T	0.217694	-0.00505927	0.000810343	4.28261e-10	10	96648224	T	G	0.00496583	0.00244932	0.0430002	0.792955	461460	rs9888067	10	96648224	T	G	0.0105183	0.00246332	2e-05	0.793037	441016	rs9888067	10	96648224	T	G	0.00130085	0.0203	0.9479	0.779885	34652	rs9888067	rs9888067	10	96648224	G	T	0.86275	0.0542682	0.0349132
YES	211	rs943346	10	97254305	SORBS1	T	C	0.06163	-0.00761676	0.0013874	4.02042e-08	10	97254305	C	T	0.0221698	0.00420365	1.29999e-07	0.940266	461460	rs943346	10	97254305	C	T	0.00477925	0.00422041	0.26	0.940133	441016	rs943346	10	97254305	C	T	0.0258042	0.0364	0.4795	0.942115	34652	rs943346	rs943346	10	97254305	T	C	0.936984	-0.0258772	0.049902
No_BMI,No_TG	212	rs577525	10	99769388	CRTAC1	C	T	0.441352	-0.00557965	0.000657985	2.25355e-17	10	99769388	T	C	0.019204	0.0019931	5.70033e-22	0.562078	461460	rs577525	10	99769388	T	C	0.0161912	0.00200359	6.4003e-16	0.561882	441016	rs577525	10	99769388	T	C	0.0303974	0.017	0.0727797	0.552231	34652	rs577525	rs577525	10	99769388	C	T	0.510028	-0.0436037	0.0241772
No_BMI	212	rs1983864	10	100017453	LOXL4	G	T	0.340954	0.00441367	0.00068878	1.47479e-10	10	100017453	T	G	-0.0173859	0.00208635	7.89951e-17	0.338839	461460	rs1983864	10	100017453	T	G	-0.0071176	0.00209673	0.000690001	0.338959	441016	rs1983864	10	100017453	T	G	0.0343016	0.0177	0.0524204	0.342231	34652	rs1983864	rs1983864	10	100017453	G	T	0.34183	0.00144792	0.0252924
YES	213	rs4075353	10	102415609	PAX2	A	G	0.359841	0.00396891	0.000690366	8.9771e-09	10	102415609	G	A	-0.0101	0.0020914	1.40001e-06	0.344062	461460	rs4075353	10	102415609	G	A	-0.00484935	0.00210235	0.021	0.343873	441016	rs4075353	10	102415609	G	A	-0.0129029	0.0179	0.47	0.349256	34652	rs4075353	rs4075353	10	102415609	A	G	0.35444	-0.0256085	0.0251439
No_TG,No_HTN	214	rs7076938	10	115789375	ADRB1	T	C	0.321074	-0.00405251	0.000740384	4.41154e-08	10	115789375	C	T	-0.00191484	0.00224217	0.39	0.733295	461460	rs7076938	10	115789375	C	T	-0.018735	0.00225375	9.30037e-17	0.733362	441016	rs7076938	10	115789375	C	T	0.0125015	0.0189	0.5062	0.717628	34652	rs7076938	rs7076938	10	115789375	T	C	0.749595	-0.000674806	0.0276574
No_HTN	214	rs12242939	10	115936626	TDRD1	G	A	0.262425	-0.00435961	0.000762167	1.06517e-08	10	115936626	A	G	0.0102402	0.00230715	9.09997e-06	0.244975	461460	rs12242939	10	115936626	A	G	-0.00394318	0.00231892	0.089	0.244915	441016	rs12242939	10	115936626	A	G	0.0180011	0.0195	0.3571	0.249744	34652	rs12242939	rs12242939	10	115936626	G	A	0.219774	0.0120807	0.0290518
No_BMI	215	rs67609008	10	126640936	ZRANB1	C	T	0.260437	-0.00456817	0.000728485	3.59239e-10	10	126640936	T	C	0.0170863	0.0022021	8.60003e-15	0.283614	461460	rs67609008	10	126640936	T	C	0.00355018	0.00221297	0.11	0.283683	441016	rs67609008	10	126640936	T	C	-0.0267977	0.0195	0.1687	0.276398	34652	rs67609008	rs67609008	10	126640936	C	T	0.182381	-0.0117139	0.0311936
No_HTN	216	rs75523587	10	134413583	INPP5A	A	T	0.184891	-0.00575887	0.00084675	1.03785e-11	10	134413583	T	A	0.0110583	0.0025609	1.6e-05	0.182009	461460	rs75523587	10	134413583	T	A	0.0134865	0.00257398	1.6e-07	0.182108	441016	rs75523587	10	134413583	T	A	0.0218985	0.0227	0.3347	0.172	34652	rs75523587	rs75523587	10	134413583	A	T	0.140865	0.0570672	0.0344757
No_BMI	217	rs1881505	11	1483177	BRSK2	C	T	0.047714	0.00928634	0.00142427	7.02799e-11	11	1483177	T	C	-0.023581	0.00429688	4.09996e-08	0.943013	461460	rs1881505	11	1483177	T	C	-0.0147899	0.00430989	0.000599998	0.943038	441016	rs1881505	11	1483177	T	C	0.0515986	0.044	0.2409	0.951938	34652	rs1881505	rs1881505	11	1483177	C	T	0.969141	-0.0525155	0.0698216
No_HTN	218	rs612652	11	1887216	LSP1:AC051649.12	C	T	0.368787	-0.0054389	0.00066406	2.60413e-16	11	1887216	T	C	0.00282517	0.00201139	0.16	0.583248	461460	rs612652	11	1887216	T	C	-0.00541362	0.00201694	0.00729995	0.583375	441016	rs612652	11	1887216	T	C	0.0292949	0.0185	0.1133	0.596974	34652	rs612652	rs612652	11	1887216	C	T	0.573689	0.0524718	0.0242854
No_BMI	219	rs4929923	11	8639200	TRIM66	C	T	0.37674	-0.0040676	0.00068163	2.40968e-09	11	8639200	T	C	0.0189424	0.00206436	4.49987e-20	0.645204	461460	rs4929923	11	8639200	T	C	0.00665114	0.00206983	0.00129999	0.644959	441016	rs4929923	11	8639200	T	C	0.00690378	0.0174	0.6925	0.629	34652	rs4929923	rs4929923	11	8639200	C	T	0.647369	0.0512914	0.0251527
No_HTN	220	rs415895	11	9769562	SWAP70	G	C	0.338966	-0.00415084	0.000683904	1.28449e-09	11	9769562	C	G	0.000894811	0.00206891	0.67	0.646831	461460	rs415895	11	9769562	C	G	0.000451836	0.00207473	0.83	0.646836	441016	rs415895	11	9769562	C	G	0.0156011	0.0177	0.3785	0.659859	34652	rs415895	rs415895	11	9769562	G	C	0.736032	-0.000275271	0.0273272
No_HTN	220	rs9804478	11	10311337	SBF2	A	T	0.214712	-0.00484626	0.00083826	7.41092e-09	11	10311337	T	A	0.00240075	0.00254426	0.35	0.185744	461460	rs9804478	11	10311337	T	A	0.000651702	0.00255126	0.8	0.185848	441016	rs9804478	11	10311337	T	A	-0.0310986	0.0215	0.1467	0.190885	34652	rs9804478	rs9804478	11	10311337	A	T	0.26638	0.0550532	0.0273316
No_BMI,No_TG,No_HTN	221	rs1982350	11	13350131	ARNTL	G	A	0.352883	-0.005843	0.000682244	1.08652e-17	11	13350131	A	G	0.016949	0.00206733	2.39994e-16	0.632504	461460	rs1982350	11	13350131	A	G	0.0137715	0.00207376	3.10027e-11	0.632428	441016	rs1982350	11	13350131	A	G	0.00700447	0.0176	0.6912	0.623	34652	rs1982350	rs1982350	11	13350131	G	A	0.551633	0.0234084	0.0242332
No_HTN	222	rs4757388	11	16274295	SOX6	G	A	0.404573	0.00402695	0.000668817	1.73332e-09	11	16274295	A	G	-0.00328723	0.00202326	0.1	0.602586	461460	rs4757388	11	16274295	A	G	-0.00367034	0.0020292	0.0700003	0.602547	441016	rs4757388	11	16274295	A	G	0.00780034	0.0172	0.6506	0.585	34652	rs4757388	rs4757388	11	16274295	G	A	0.71626	0.00375308	0.0267009
No_BMI	223	rs6265	11	27679916	BDNF-AS:BDNF	T	C	0.196819	0.00621449	0.000835413	1.01592e-13	11	27679916	C	T	-0.0399185	0.00252719	3.29989e-56	0.188472	461460	rs6265	11	27679916	C	T	-0.0112888	0.0025341	8.40001e-06	0.188454	441016	rs6265	11	27679916	C	T	-0.0370998	0.0212	0.0805805	0.192769	34652	rs6265	rs6265	11	27679916	T	C	0.154309	-0.02211	0.0332541
No_BMI,No_TG	223	rs11030102	11	27681596	BDNF-AS:BDNF	G	C	0.233598	-0.00569254	0.000743334	1.88679e-14	11	27681596	C	G	0.030393	0.00225093	1.50003e-41	0.260833	461460	rs11030102	11	27681596	C	G	0.0160187	0.00225754	1.29987e-12	0.260819	441016	rs11030102	11	27681596	C	G	0.00409839	0.0199	0.8362	0.233	34652	rs11030102	rs11030102	11	27681596	G	C	0.251099	0.0627008	0.0277025
No_BMI	224	rs1717776	11	30415776	MPPED2	G	A	0.353877	0.00477114	0.000680793	2.41379e-12	11	30415776	A	G	-0.0161199	0.00206078	5.19996e-15	0.360729	461460	rs1717776	11	30415776	A	G	-0.00887489	0.00206669	1.79999e-05	0.360766	441016	rs1717776	11	30415776	A	G	0.00300451	0.0175	0.8649	0.357256	34652	rs1717776	rs1717776	11	30415776	G	A	0.307678	-0.0278196	0.0260292
No_BMI	225	rs59298872	11	43692422	HSD17B12	T	A	0.348907	-0.00624514	0.000710962	1.57671e-18	11	43692422	A	T	0.0228286	0.00215367	2.99985e-26	0.311326	461460	rs59298872	11	43692422	A	T	0.00989674	0.00215978	4.60002e-06	0.311294	441016	rs59298872	11	43692422	A	T	0.0146975	0.0183	0.4213	0.310859	34652	rs59298872	rs59298872	11	43692422	T	A	0.3124	-0.0111142	0.0258917
No_TG	226	rs77403571	11	45913607	MAPK8IP1	A	G	0.0417495	0.00794416	0.00137039	6.75059e-09	11	45913607	G	A	-0.014308	0.00414943	0.000560003	0.062621	461460	rs77403571	11	45913607	G	A	-0.0239825	0.00416067	8.19993e-09	0.062627	441016	rs77403571	11	45913607	G	A	-0.0849045	0.0381	0.0258399	0.0558245	34652	rs77403571	rs77403571	11	45913607	A	G	0.0652429	0.0131002	0.0489741
No_HTN	227	rs2130474	11	46185344	RP11-702F3.3	A	G	0.489066	0.00411405	0.00065361	3.08686e-10	11	46185344	G	A	-0.00804441	0.00197931	4.79999e-05	0.541382	461460	rs2130474	11	46185344	G	A	-0.00758701	0.00198487	0.000129999	0.541289	441016	rs2130474	11	46185344	G	A	0.0018982	0.0168	0.9088	0.541115	34652	rs2130474	rs2130474	11	46185344	A	G	0.552901	-0.00155135	0.0242257
No_HTN	227	rs142289341	11	47286723	NR1H3	A	T	0.0745527	-0.00769874	0.00126255	1.07569e-09	11	47286723	T	A	0.00664837	0.00380613	0.0810009	0.073729	461460	rs142289341	11	47286723	T	A	0.0139386	0.00381647	0.000259998	0.073764	441016	rs142289341	11	47286723	T	A	-0.0361973	0.0356	0.3091	0.0786386	34652	rs142289341	rs142289341	11	47286723	A	T	0.028592	0.113075	0.0714683
No_BMI,No_TG,No_HTN	227	rs10769254	11	47362465	MYBPC3	C	G	0.181909	0.00858042	0.000837949	1.31535e-24	11	47362465	G	C	-0.0141966	0.00254276	2.39999e-08	0.189373	461460	rs10769254	11	47362465	G	C	-0.024011	0.00254981	4.60045e-21	0.189371	441016	rs10769254	11	47362465	G	C	0.00740253	0.022	0.737901	0.195744	34652	rs10769254	rs10769254	11	47362465	C	G	0.268233	0.0582624	0.027444
No_BMI,No_TG	227	rs59360790	11	47669175	MTCH2	C	T	0.422465	-0.00558092	0.000664031	4.29312e-17	11	47669175	T	C	0.0254389	0.00201089	1.10002e-36	0.40436	461460	rs59360790	11	47669175	T	C	0.016875	0.00201666	5.90065e-17	0.404446	441016	rs59360790	11	47669175	T	C	0.0386993	0.0171	0.02339	0.402231	34652	rs59360790	rs59360790	11	47669175	C	T	0.394302	0.00178308	0.0246058
No_TG,No_HTN	227	rs80090905	11	47800628	NUP160	T	C	0.0596421	-0.01144	0.00142078	8.14931e-16	11	47800628	C	T	0.0204073	0.00428461	1.89998e-06	0.05636	461460	rs80090905	11	47800628	C	T	0.0292545	0.00429478	9.60064e-12	0.056409	441016	rs80090905	11	47800628	C	T	-0.0319965	0.0376	0.394	0.0534078	34652	rs80090905	rs80090905	11	47800628	T	C	0.0266947	0.165564	0.0741737
No_TG	227	rs117005907	11	49014787	TRIM53CP	C	T	0.0616302	-0.00951312	0.0012907	1.69994e-13	11	49014787	T	C	0.0203618	0.0039001	1.79999e-07	0.070076	461460	rs117005907	11	49014787	T	C	0.0280244	0.00390922	7.59976e-13	0.0701	441016	rs117005907	11	49014787	T	C	-0.0203025	0.0359	0.5727	0.070628	34652	rs117005907	rs117005907	11	49014787	C	T	0.0507247	0.0482131	0.0547132
No_HTN	227	rs34933432	11	49033974	RP11-56P9.11	G	A	0.110338	0.0069716	0.00103522	1.6459e-11	11	49033974	A	G	-0.0108563	0.00314745	0.000560003	0.110504	461460	rs34933432	11	49033974	A	G	-0.0144565	0.0031549	4.60002e-06	0.110607	441016	rs34933432	11	49033974	A	G	-0.0446961	0.0305	0.1433	0.101513	34652	rs34933432	rs34933432	11	49033974	G	A	0.186635	0.065312	0.0311025
No_TG	227	rs11606884	11	50130676	RP11-347H15.1	G	T	0.0745527	-0.00778605	0.00122001	1.74824e-10	11	50130676	T	G	0.0189353	0.00368474	2.80001e-07	0.078567	461460	rs11606884	11	50130676	T	G	0.0227742	0.00369381	7.00003e-10	0.078562	441016	rs11606884	11	50130676	T	G	0.0159973	0.0353	0.6501	0.067	34652	rs11606884	rs11606884	11	50130676	G	T	0.0479313	0.136914	0.0558532
No_HTN	227	rs12422125	11	50619511	RP11-574M7.2	A	G	0.109344	0.0064909	0.00103342	3.36445e-10	11	50619511	G	A	-0.00918543	0.00314032	0.00340001	0.113149	461460	rs12422125	11	50619511	G	A	-0.0132414	0.00314717	2.59998e-05	0.113271	441016	rs12422125	11	50619511	G	A	-0.0377019	0.0293	0.1987	0.0990795	34652	rs12422125	rs12422125	11	50619511	A	G	0.17554	0.0538186	0.0317942
No_HTN	228	rs74966104	11	54867854	TRIM48	G	A	0.107356	0.00662419	0.00104656	2.45984e-10	11	54867854	A	G	-0.00872365	0.00318138	0.0061	0.11085	461460	rs74966104	11	54867854	A	G	-0.0117414	0.00318874	0.000230001	0.110933	441016	rs74966104	11	54867854	A	G	-0.0693955	0.0347	0.0453002	0.099513	34652	rs74966104	rs74966104	11	54867854	G	A	0.178666	0.0580202	0.0315454
No_HTN	228	rs12421131	11	56034587	OR5T1	G	A	0.10338	0.00604834	0.00104796	7.85612e-09	11	56034587	A	G	-0.006899	0.00318579	0.0299999	0.10837	461460	rs12421131	11	56034587	A	G	-0.0116593	0.00319287	0.000259998	0.108484	441016	rs12421131	11	56034587	A	G	-0.0636037	0.0358	0.0756293	0.074885	34652	rs12421131	rs12421131	11	56034587	G	A	0.176853	0.0528507	0.031675
YES	229	rs2846050	11	57039870	TNKS1BP1	C	T	0.308151	0.00398291	0.00070762	1.81682e-08	11	57039870	T	C	-0.00900935	0.00214175	2.59998e-05	0.307991	461460	rs2846050	11	57039870	T	C	-0.010133	0.00214845	2.39999e-06	0.307802	441016	rs2846050	11	57039870	T	C	-0.0147999	0.0181	0.4154	0.306141	34652	rs2846050	rs2846050	11	57039870	C	T	0.266422	0.0152422	0.0271913
YES	229	rs12801000	11	57080352	TNKS1BP1	A	G	0.0447316	0.00917514	0.00156622	4.68046e-09	11	57080352	G	A	-0.0234594	0.0047754	8.99995e-07	0.044985	461460	rs12801000	11	57080352	G	A	-0.0117071	0.00478726	0.0140001	0.045037	441016	rs12801000	11	57080352	G	A	-0.0529051	0.0419	0.2073	0.042968	34652	rs12801000	rs12801000	11	57080352	A	G	0.0948274	-0.00400725	0.0412064
No_HTN	230	rs7125196	11	61272565	MIR4488	C	T	0.11332	0.006308	0.00102215	6.77363e-10	11	61272565	T	C	-0.00536376	0.00310509	0.0840001	0.114352	461460	rs7125196	11	61272565	T	C	-0.00507992	0.00311474	0.1	0.11433	441016	rs7125196	11	61272565	T	C	0.0119005	0.0265	0.6544	0.115115	34652	rs7125196	rs7125196	11	61272565	C	T	0.170607	-0.00602727	0.0319376
No_TG	231	rs174566	11	61592362	FADS2:FADS1	G	A	0.355865	-0.00468793	0.000684298	7.34801e-12	11	61592362	A	G	0.00473802	0.00207366	0.0219999	0.349748	461460	rs174566	11	61592362	A	G	0.0485019	0.00207982	2.79898e-120	0.34974	441016	rs174566	11	61592362	A	G	0.0717968	0.0177	4.72596e-05	0.337063	34652	rs174566	rs174566	11	61592362	G	A	0.413316	0.0125966	0.0243523
No_TG	232	rs35169799	11	64031241	PLCB3	T	C	0.0666004	-0.00875397	0.0013325	5.04533e-11	11	64031241	C	T	0.00161871	0.00404673	0.69	0.063668	461460	rs35169799	11	64031241	C	T	0.0556332	0.00405892	9.30037e-43	0.063632	441016	rs35169799	11	64031241	C	T	0.0801042	0.0378	0.0341397	0.0575755	34652	rs35169799	rs35169799	11	64031241	T	C	0.0923159	0.0256656	0.0415417
No_TG	233	rs3759041	11	64827087	NAALADL1	T	C	0.303181	-0.00397723	0.000720924	3.45142e-08	11	64827087	C	T	0.00844829	0.00218533	0.000109999	0.287729	461460	rs3759041	11	64827087	C	T	0.015407	0.00219195	2.09991e-12	0.287614	441016	rs3759041	11	64827087	C	T	-0.00429923	0.0188	0.8176	0.290231	34652	rs3759041	rs3759041	11	64827087	T	C	0.363635	-0.0156024	0.0250784
No_HTN	234	rs72941004	11	65449903	RN7SL309P	C	G	0.0795229	0.00778279	0.0012521	5.10693e-10	11	65449903	G	C	-0.0121578	0.00378851	0.00129999	0.073707	461460	rs72941004	11	65449903	G	C	-0.0175402	0.00379906	3.89996e-06	0.073693	441016	rs72941004	11	65449903	G	C	-0.0805053	0.0321	0.0122501	0.0762093	34652	rs72941004	rs72941004	11	65449903	C	G	0.0667538	0.0120761	0.0481629
No_TG,No_HTN	234	rs557675	11	65566719	OVOL1:RP11-770G2.5	G	T	0.462227	0.00562976	0.000654906	8.23396e-18	11	65566719	T	G	-0.00737771	0.00198277	0.0002	0.470442	461460	rs557675	11	65566719	T	G	-0.0124036	0.0019886	4.49997e-10	0.470543	441016	rs557675	11	65566719	T	G	-0.0311982	0.0167	0.0621699	0.470282	34652	rs557675	rs557675	11	65566719	G	T	0.396734	-0.0284802	0.0245959
No_BMI	234	rs72924707	11	65576803	OVOL1:RP11-770G2.5	C	T	0.027833	0.0131779	0.0020731	2.06268e-10	11	65576803	T	C	-0.0367626	0.00624102	3.89996e-09	0.02595	461460	rs72924707	11	65576803	T	C	-0.0234987	0.00626368	0.000179999	0.025914	441016	rs72924707	11	65576803	T	C	-0.0865996	0.0518	0.0947894	0.029628	34652	rs72924707	rs72924707	11	65576803	C	T	0.0118431	-0.106285	0.111811
No_BMI	234	rs645900	11	65648135	CTSW	A	G	0.189861	0.00576627	0.00081658	1.64725e-12	11	65648135	G	A	-0.0209601	0.00246991	2.09991e-17	0.799763	461460	rs645900	11	65648135	G	A	-0.0102265	0.00247678	3.59998e-05	0.79975	441016	rs645900	11	65648135	G	A	-0.0356997	0.0213	0.0932996	0.808769	34652	rs645900	rs645900	11	65648135	A	G	0.839857	0.00616368	0.032743
No_BMI	234	rs482414	11	65906216	PACS1	T	C	0.419483	0.00370293	0.00066146	2.16704e-08	11	65906216	C	T	-0.0129361	0.00200361	1.09999e-10	0.577579	461460	rs482414	11	65906216	C	T	-0.00940108	0.00200929	2.90001e-06	0.577556	441016	rs482414	11	65906216	C	T	-0.0145047	0.017	0.3946	0.565769	34652	rs482414	rs482414	11	65906216	T	C	0.54758	-0.0409517	0.02415
No_TG	234	rs72940579	11	66182450	RP11-867G23.10	T	C	0.313121	0.0040709	0.000697685	5.38338e-09	11	66182450	C	T	-0.00665277	0.00211187	0.0016	0.340411	461460	rs72940579	11	66182450	C	T	-0.0141786	0.00211746	2.09991e-11	0.340436	441016	rs72940579	11	66182450	C	T	-0.000100005	0.019	0.9945	0.317256	34652	rs72940579	rs72940579	11	66182450	T	C	0.288275	-0.00652337	0.0266841
No_BMI	235	rs7942368	11	76465362	RP11-21L23.4	T	C	0.247515	0.00505756	0.000801569	2.79797e-10	11	76465362	C	T	-0.0153291	0.00242753	2.69998e-10	0.21757	461460	rs7942368	11	76465362	C	T	-0.0119449	0.00243405	9.20005e-07	0.217506	441016	rs7942368	11	76465362	C	T	-0.00690378	0.02	0.7309	0.236372	34652	rs7942368	rs7942368	11	76465362	T	C	0.208431	-0.0165333	0.0296381
No_HTN	236	rs604723	11	100610546	ARHGAP42	C	T	0.258449	-0.00716813	0.000736021	2.05514e-22	11	100610546	T	C	-0.00132127	0.00222864	0.55	0.725093	461460	rs604723	11	100610546	T	C	0.00324404	0.00223493	0.15	0.725116	441016	rs604723	11	100610546	T	C	0.0366017	0.0188	0.0518394	0.728231	34652	rs604723	rs604723	11	100610546	C	T	0.740674	0.00755029	0.0274029
YES	237	rs634366	11	103020971	DYNC2H1	C	T	0.259443	-0.00420128	0.000735792	1.13063e-08	11	103020971	T	C	0.0108205	0.00222667	1.2e-06	0.728371	461460	rs634366	11	103020971	T	C	0.0097548	0.00223322	1.29999e-05	0.728442	441016	rs634366	11	103020971	T	C	0.0290993	0.0192	0.1305	0.740859	34652	rs634366	rs634366	11	103020971	C	T	0.76662	-0.0204889	0.0284737
No_HTN	238	rs1907400	11	107088692	RP11-382M14.1	T	C	0.474155	-0.00438622	0.000652715	1.81775e-11	11	107088692	C	T	0.00479615	0.00197644	0.015	0.486504	461460	rs1907400	11	107088692	C	T	0.00452068	0.00198293	0.0230001	0.486537	441016	rs1907400	11	107088692	C	T	0.0243023	0.0168	0.1478	0.479602	34652	rs1907400	rs1907400	11	107088692	T	C	0.544604	0.0138118	0.0241981
YES	239	rs2155463	11	113242301	TTC12	C	T	0.466203	0.00365083	0.000656492	2.68054e-08	11	113242301	T	C	-0.0092137	0.00198842	3.59998e-06	0.535825	461460	rs2155463	11	113242301	T	C	-0.00570396	0.00199422	0.00420001	0.535924	441016	rs2155463	11	113242301	T	C	-0.001998	0.0168	0.905	0.534885	34652	rs2155463	rs2155463	11	113242301	C	T	0.476085	-0.019938	0.0241426
No_TG	240	rs117133249	11	116524965	AP000770.1	A	G	0.0447316	0.0114469	0.00176102	8.02576e-11	11	116524965	G	A	-0.0186379	0.00532574	0.000470002	0.035683	461460	rs117133249	11	116524965	G	A	-0.0852989	0.00534227	2.19989e-57	0.035681	441016	rs117133249	11	116524965	G	A	0.120402	0.0478	0.0117999	0.037964	34652	rs117133249	rs117133249	11	116524965	A	G	0.031249	-0.115164	0.0691119
No_TG	240	rs486394	11	116526322	AP000770.1	C	A	0.305169	-0.00554137	0.000728604	2.83911e-14	11	116526322	A	C	-0.001492	0.00220788	0.5	0.289033	461460	rs486394	11	116526322	A	C	0.0709415	0.00221383	1e-200	0.288855	441016	rs486394	11	116526322	A	C	-0.0177024	0.0192	0.3551	0.289256	34652	rs486394	rs486394	11	116526322	C	A	0.324209	0.0254106	0.0257836
No_TG	240	rs11820504	11	116529442	AP000770.1	C	T	0.212724	-0.00515637	0.000856413	1.73464e-09	11	116529442	T	C	-0.00240701	0.00260313	0.36	0.176322	461460	rs11820504	11	116529442	T	C	0.0693658	0.00261045	1.39959e-155	0.176411	441016	rs11820504	11	116529442	T	C	0.0183982	0.0225	0.4129	0.176231	34652	rs11820504	rs11820504	11	116529442	C	T	0.318739	0.00811757	0.0260099
No_TG	240	rs1145210	11	116559002	AP000770.1	T	C	0.333002	0.00508488	0.000704076	5.12053e-13	11	116559002	C	T	-0.00401547	0.00213217	0.0599998	0.319987	461460	rs1145210	11	116559002	C	T	-0.0564766	0.00213854	1.09901e-153	0.319915	441016	rs1145210	11	116559002	C	T	0.0263985	0.0182	0.1471	0.321744	34652	rs1145210	rs1145210	11	116559002	T	C	0.30359	-0.0744047	0.026297
No_TG	240	rs141414463	11	116598315	BUD13	T	C	0.0119284	-0.0177575	0.00220442	7.92163e-16	11	116598315	C	T	-0.00375478	0.00657803	0.57	0.023592	461460	rs141414463	11	116598315	C	T	0.204705	0.00660048	1e-200	0.023565	441016	rs141414463	11	116598315	C	T	-0.00680309	0.058	0.9063	0.0235026	34652	rs141414463	rs141414463	11	116598315	T	C	0.0234364	0.12606	0.0795811
No_TG	240	rs61905084	11	116610294	BUD13	C	T	0.175944	0.00674348	0.000846871	1.68167e-15	11	116610294	T	C	-0.00264231	0.00256788	0.3	0.180765	461460	rs61905084	11	116610294	T	C	-0.0729835	0.00257629	1.49968e-176	0.180713	441016	rs61905084	11	116610294	T	C	0.00190181	0.0216	0.93	0.185372	34652	rs61905084	rs61905084	11	116610294	C	T	0.224226	-0.0227006	0.0289373
No_TG	240	rs964184	11	116648917	ZNF259	C	G	0.162028	0.0210224	0.000958904	1.55604e-106	11	116648917	G	C	-0.000799499	0.002904	0.780001	0.866376	461460	rs964184	11	116648917	G	C	-0.255007	0.0029119	1e-200	0.866405	441016	rs964184	11	116648917	G	C	0.0274984	0.0243	0.2575	0.860372	34652	rs964184	rs964184	11	116648917	C	G	0.855258	-0.0699871	0.0340934
No_TG	240	rs2070669	11	116701122	APOC3	G	C	0.319085	0.00499926	0.000733333	9.28483e-12	11	116701122	C	G	0.00439286	0.00222211	0.0479999	0.719435	461460	rs2070669	11	116701122	C	G	-0.058874	0.0022287	8.89201e-154	0.719431	441016	rs2070669	11	116701122	C	G	0.0144032	0.0199	0.4694	0.702744	34652	rs2070669	rs2070669	11	116701122	G	C	0.694838	0.0173151	0.0261593
No_TG	240	rs499910	11	116763034	SIK3	A	G	0.242545	0.00711646	0.000802623	7.54826e-19	11	116763034	G	A	-0.00571257	0.00243495	0.0189998	0.790716	461460	rs499910	11	116763034	G	A	-0.0569721	0.00244253	2.50035e-120	0.790736	441016	rs499910	11	116763034	G	A	0.0148985	0.0202	0.462	0.775256	34652	rs499910	rs499910	11	116763034	A	G	0.719248	-0.00401791	0.0267998
No_TG	240	rs187929675	11	117111368	RNF214	T	C	0.0109344	0.0174146	0.00290563	2.05503e-09	11	117111368	C	T	-0.00746199	0.00870277	0.39	0.01345	461460	rs187929675	11	117111368	C	T	-0.171153	0.00874914	3.19963e-85	0.01338	441016	rs187929675	11	117111368	C	T	0.036303	0.0905	0.687999	0.0131487	34652	rs187929675	rs187929675	11	117111368	T	C	0.0111393	-0.0834868	0.1157
No_TG	240	rs28917234	11	117186506	BACE1:CEP164	A	G	0.0377734	-0.0113179	0.00186931	1.40751e-09	11	117186506	G	A	-0.00106258	0.0056292	0.85	0.033167	461460	rs28917234	11	117186506	G	A	0.146857	0.00565533	1.09901e-148	0.033025	441016	rs28917234	11	117186506	G	A	-0.0151035	0.0415	0.715599	0.055	34652	rs28917234	rs28917234	11	117186506	A	G	0.0124781	-0.147689	0.108792
No_BMI	241	rs1784461	11	118937985	RP11-110I1.13	A	G	0.359841	-0.00413463	0.000666062	5.3809e-10	11	118937985	G	A	0.0145528	0.00201513	5.10035e-13	0.404985	461460	rs1784461	11	118937985	G	A	0.00949843	0.00202097	2.59998e-06	0.404886	441016	rs1784461	11	118937985	G	A	-0.000500125	0.0172	0.9785	0.406	34652	rs1784461	rs1784461	11	118937985	A	G	0.295482	0.0628766	0.0263212
YES	242	rs10790355	11	119805958	RP11-831A10.2	T	C	0.337972	0.00396945	0.000712099	2.48534e-08	11	119805958	C	T	-0.0109828	0.00215801	3.59998e-07	0.301167	461460	rs10790355	11	119805958	C	T	-0.00599842	0.00216477	0.00560003	0.300987	441016	rs10790355	11	119805958	C	T	0.0172012	0.0183	0.3477	0.312487	34652	rs10790355	rs10790355	11	119805958	T	C	0.354905	0.00359649	0.0251281
No_BMI	243	rs7925748	11	131449439	NTM	G	A	0.403579	-0.00376492	0.000664257	1.44589e-08	11	131449439	A	G	0.0149655	0.0020118	1e-13	0.410681	461460	rs7925748	11	131449439	A	G	0.00755572	0.00201744	0.000179999	0.411009	441016	rs7925748	11	131449439	A	G	0.0222047	0.0173	0.2009	0.398744	34652	rs7925748	rs7925748	11	131449439	G	A	0.405359	0.0216509	0.024514
YES	244	rs2369490	12	897564	WNK1	C	G	0.297217	-0.00401005	0.000729786	3.91094e-08	12	897564	G	C	0.0119762	0.00220922	5.89997e-08	0.719971	461460	rs2369490	12	897564	G	C	0.00619695	0.00222163	0.00530005	0.720022	441016	rs2369490	12	897564	G	C	0.0421012	0.0191	0.0275899	0.716974	34652	rs2369490	rs2369490	12	897564	C	G	0.761147	0.032953	0.0282134
YES	245	rs2238071	12	2456416	CACNA1C	G	A	0.45825	-0.00376583	0.000665197	1.50295e-08	12	2456416	A	G	0.00670522	0.0020156	0.000879995	0.576777	461460	rs2238071	12	2456416	A	G	0.0078036	0.00202598	0.00012	0.576912	441016	rs2238071	12	2456416	A	G	-0.00430074	0.0169	0.7975	0.569513	34652	rs2238071	rs2238071	12	2456416	G	A	0.525411	0.0197766	0.0241463
No_TG	246	rs73047887	12	6736843	LPAR5	C	T	0.222664	-0.00442451	0.000743675	2.68933e-09	12	6736843	T	C	0.00492522	0.00225166	0.0290001	0.269246	461460	rs73047887	12	6736843	T	C	0.0155978	0.00226314	5.50047e-12	0.269226	441016	rs73047887	12	6736843	T	C	0.0290993	0.0213	0.1719	0.236744	34652	rs73047887	rs73047887	12	6736843	C	T	0.236257	0.0562183	0.0285115
No_HTN	247	rs7132012	12	8832203	RP11-20D14.4	G	A	0.309145	0.00419231	0.000694902	1.60995e-09	12	8832203	A	G	-0.00643098	0.0021045	0.00219999	0.328886	461460	rs7132012	12	8832203	A	G	-0.00668592	0.00211502	0.0016	0.328986	441016	rs7132012	12	8832203	A	G	0.010697	0.0183	0.5595	0.320744	34652	rs7132012	rs7132012	12	8832203	G	A	0.296499	0.00486828	0.0262905
No_BMI	248	rs16926776	12	24001905	SOX5	T	C	0.0815109	-0.00724031	0.00122314	3.22987e-09	12	24001905	C	T	0.0240341	0.00369816	8.10028e-11	0.077222	461460	rs16926776	12	24001905	C	T	0.012554	0.00371684	0.000729995	0.077216	441016	rs16926776	12	24001905	C	T	0.0133998	0.0307	0.6622	0.0863435	34652	rs16926776	rs16926776	12	24001905	T	C	0.0580947	-0.0630597	0.0515366
No_BMI	249	rs1126930	12	49399132	RP11-386G11.5:PRKAG1	C	G	0.0238569	-0.0110951	0.00177419	4.01148e-10	12	49399132	G	C	0.0322695	0.00535892	1.7e-09	0.035271	461460	rs1126930	12	49399132	G	C	0.0225659	0.00538724	2.80001e-05	0.035248	441016	rs1126930	12	49399132	G	C	0.100397	0.0513	0.0501395	0.0341205	34652	rs1126930	rs1126930	12	49399132	C	G	0.0305927	0.0574702	0.0697069
No_BMI	250	rs7132908	12	50263148	FAIM2	A	G	0.356859	-0.00564881	0.00067127	3.9253e-17	12	50263148	G	A	0.0297904	0.00203363	1.39991e-48	0.384458	461460	rs7132908	12	50263148	G	A	0.0029235	0.00204397	0.15	0.384582	441016	rs7132908	12	50263148	G	A	-0.00210221	0.0175	0.9028	0.391	34652	rs7132908	rs7132908	12	50263148	A	G	0.382905	0.00495086	0.0247734
No_HTN	250	rs61926181	12	50767037	FAM186A	A	G	0.0337972	0.0104092	0.00168352	6.29024e-10	12	50767037	G	A	-0.0106225	0.00511549	0.0379997	0.039651	461460	rs61926181	12	50767037	G	A	-0.0125744	0.00513749	0.0140001	0.039726	441016	rs61926181	12	50767037	G	A	-0.0488962	0.059	0.4073	0.0276628	34652	rs61926181	rs61926181	12	50767037	A	G	0.0609114	0.0707791	0.0503962
No_HTN	251	rs4759062	12	54434908	HOXC4	T	C	0.319085	0.00553658	0.000714926	9.61324e-15	12	54434908	C	T	0.000524211	0.00216904	0.81	0.298324	461460	rs4759062	12	54434908	C	T	-0.0109981	0.00218	4.49997e-07	0.298307	441016	rs4759062	12	54434908	C	T	0.00269636	0.0187	0.8837	0.294859	34652	rs4759062	rs4759062	12	54434908	T	C	0.472789	-0.000529459	0.0242067
No_HTN	251	rs61921810	12	54476161	RP11-834C11.3:RP11-834C11.6	C	T	0.142147	0.0052273	0.000938798	2.57565e-08	12	54476161	T	C	-0.00454537	0.00284975	0.11	0.14998	461460	rs61921810	12	54476161	T	C	-0.00840552	0.00286384	0.00329997	0.150051	441016	rs61921810	12	54476161	T	C	0.0258	0.0285	0.3665	0.146115	34652	rs61921810	rs61921810	12	54476161	C	T	0.191073	-0.0102035	0.0308128
No_BMI	252	rs2456973	12	56416928	IKZF4	C	A	0.329026	0.00456389	0.000687709	3.21497e-11	12	56416928	A	C	-0.0155058	0.00208284	9.70063e-14	0.341365	461460	rs2456973	12	56416928	A	C	-0.00906481	0.00209391	1.5e-05	0.341492	441016	rs2456973	12	56416928	A	C	0.00040008	0.0179	0.9814	0.328628	34652	rs2456973	rs2456973	12	56416928	C	A	0.318736	-0.032143	0.0257431
No_BMI,No_TG	253	rs317688	12	69726850	LYZ	C	T	0.26839	0.00513417	0.000748484	6.9137e-12	12	69726850	T	C	-0.014029	0.00227002	6.4e-10	0.745428	461460	rs317688	12	69726850	T	C	-0.0145766	0.0022826	1.7e-10	0.745275	441016	rs317688	12	69726850	T	C	-0.0126003	0.0191	0.5101	0.728141	34652	rs317688	rs317688	12	69726850	C	T	0.670787	-0.0335411	0.0257068
No_HTN	254	rs1980235	12	90110782	LINC00936	A	G	0.311133	-0.00603436	0.000695607	4.13684e-18	12	90110782	G	A	0.00567716	0.00210461	0.00700003	0.669729	461460	rs1980235	12	90110782	G	A	0.00590245	0.00211558	0.00530005	0.669562	441016	rs1980235	12	90110782	G	A	-0.00520351	0.0183	0.776301	0.667628	34652	rs1980235	rs1980235	12	90110782	A	G	0.753495	0.0186106	0.0280266
No_HTN	254	rs7975788	12	90273927	RP11-654D12.2	G	T	0.261431	-0.006233	0.000736142	2.51536e-17	12	90273927	T	G	0.00786358	0.00223221	0.000430002	0.27203	461460	rs7975788	12	90273927	T	G	0.0079997	0.00224433	0.000359998	0.271965	441016	rs7975788	12	90273927	T	G	-0.0352996	0.019	0.0636796	0.266654	34652	rs7975788	rs7975788	12	90273927	G	T	0.339022	0.00966878	0.0254761
YES	255	rs11064885	12	110498432	C12orf76	A	C	0.10338	0.00586933	0.00107469	4.72322e-08	12	110498432	C	A	-0.0111336	0.00325906	0.000629999	0.103278	461460	rs11064885	12	110498432	C	A	-0.0106328	0.00327564	0.0012	0.10331	441016	rs11064885	12	110498432	C	A	-0.0128016	0.027	0.6372	0.108628	34652	rs11064885	rs11064885	12	110498432	A	C	0.122289	-0.0407748	0.0368961
No_HTN	256	rs2879564	12	111761909	CUX2	G	C	0.140159	0.00588795	0.000951132	5.9986e-10	12	111761909	C	G	-0.00226696	0.00288477	0.43	0.138403	461460	rs2879564	12	111761909	C	G	-0.00851758	0.00290084	0.00329997	0.138365	441016	rs2879564	12	111761909	C	G	-0.0127978	0.026	0.6216	0.130115	34652	rs2879564	rs2879564	12	111761909	G	C	0.167317	-0.0642147	0.0323306
No_HTN	256	rs3184504	12	111884608	SH2B3	C	T	0.464215	0.0058689	0.000652496	2.37239e-19	12	111884608	T	C	0.00782072	0.00197622	7.59994e-05	0.517312	461460	rs3184504	12	111884608	T	C	-0.00860962	0.00198715	1.5e-05	0.517179	441016	rs3184504	12	111884608	T	C	-0.0725997	0.017	2e-05	0.488424	34652	rs3184504	rs3184504	12	111884608	C	T	0.593079	-0.0658895	0.0242872
No_HTN	256	rs11066320	12	112906415	PTPN11	G	A	0.430417	0.00399316	0.000661288	1.5559e-09	12	112906415	A	G	0.00997693	0.00200316	6.29999e-07	0.57466	461460	rs11066320	12	112906415	A	G	-0.00549256	0.00201355	0.0064	0.574564	441016	rs11066320	12	112906415	A	G	-0.0628997	0.0175	0.000321699	0.535795	34652	rs11066320	rs11066320	12	112906415	G	A	0.605316	-0.08776	0.0243263
No_HTN	257	rs35429	12	115555867	RP11-25E2.1	G	A	0.397614	0.00499824	0.000673096	1.12146e-13	12	115555867	A	G	-0.00256349	0.0020388	0.21	0.382047	461460	rs35429	12	115555867	A	G	0.00986007	0.00204916	1.5e-06	0.382118	441016	rs35429	12	115555867	A	G	0.00460057	0.0178	0.7955	0.392372	34652	rs35429	rs35429	12	115555867	G	A	0.3646	0.00832972	0.0249946
No_HTN	258	rs10849891	12	121911602	KDM2B	G	T	0.411531	0.00447322	0.000666799	1.96633e-11	12	121911602	T	G	-0.00885282	0.00202057	1.2e-05	0.400492	461460	rs10849891	12	121911602	T	G	-6.47937e-06	0.00203097	1	0.400365	441016	rs10849891	12	121911602	T	G	-0.000699755	0.0172	0.9679	0.391744	34652	rs10849891	rs10849891	12	121911602	G	T	0.513733	-0.0111175	0.0240821
No_BMI	259	rs9579775	13	20616557	ZMYM2	C	A	0.126243	-0.00542115	0.000993903	4.91373e-08	13	20616557	A	C	0.0211215	0.00300647	2.09991e-12	0.13554	461460	rs9579775	13	20616557	A	C	0.00737794	0.00302239	0.015	0.135577	441016	rs9579775	13	20616557	A	C	-0.0570984	0.035	0.1029	0.106256	34652	rs9579775	rs9579775	13	20616557	C	A	0.0999785	0.069442	0.0405649
No_BMI,No_TG	260	rs7321331	13	31015138	UBE2L5P	A	G	0.274354	-0.00445441	0.0007497	2.82281e-09	13	31015138	G	A	0.0148049	0.00227414	7.50067e-11	0.742188	461460	rs7321331	13	31015138	G	A	0.0152014	0.00228661	2.99985e-11	0.742132	441016	rs7321331	13	31015138	G	A	-0.0189993	0.02	0.3423	0.745885	34652	rs7321331	rs7321331	13	31015138	A	G	0.662381	0.00983393	0.025602
No_HTN	261	rs9603502	13	32245813	RXFP2	A	C	0.422465	-0.00422666	0.000665015	2.07429e-10	13	32245813	C	A	0.0064523	0.00201451	0.00140001	0.474319	461460	rs9603502	13	32245813	C	A	0.00129795	0.00202584	0.52	0.474245	441016	rs9603502	13	32245813	C	A	-0.0062998	0.0176	0.7198	0.452513	34652	rs9603502	rs9603502	13	32245813	A	C	0.391621	0.0133512	0.0247062
No_BMI	262	rs7332115	13	33147548	PDS5B	G	T	0.408549	0.00395458	0.000678208	5.51218e-09	13	33147548	T	G	-0.0163956	0.00205568	1.50003e-15	0.370818	461460	rs7332115	13	33147548	T	G	-0.00457864	0.00206713	0.0269998	0.370529	441016	rs7332115	13	33147548	T	G	-0.00740253	0.0174	0.668199	0.376256	34652	rs7332115	rs7332115	13	33147548	G	T	0.429141	-0.0409682	0.0242902
No_BMI	263	rs4477562	13	54104968	AL450423.1	T	C	0.110338	-0.00612138	0.000982944	4.7365e-10	13	54104968	C	T	0.0296118	0.00298011	2.90001e-23	0.128644	461460	rs4477562	13	54104968	C	T	0.00510659	0.00299684	0.0879995	0.128564	441016	rs4477562	13	54104968	C	T	-0.0122042	0.0254	0.6305	0.128859	34652	rs4477562	rs4477562	13	54104968	T	C	0.140881	0.0240084	0.0345996
No_BMI	264	rs4055791	13	59266053	DNAJA1P1	T	C	0.383698	0.00410621	0.000662877	5.84588e-10	13	59266053	C	T	-0.0178082	0.00200801	7.39946e-19	0.416804	461460	rs4055791	13	59266053	C	T	-0.00300529	0.00201868	0.14	0.416639	441016	rs4055791	13	59266053	C	T	0.0106036	0.017	0.5328	0.405487	34652	rs4055791	rs4055791	13	59266053	T	C	0.391316	0.0164947	0.0246306
No_HTN	265	rs303949	13	72365326	DACH1	C	A	0.0974155	-0.00666746	0.00112709	3.3063e-09	13	72365326	A	C	0.0168365	0.00341603	8.30004e-07	0.093381	461460	rs303949	13	72365326	A	C	0.00156219	0.00343676	0.649999	0.093224	441016	rs303949	13	72365326	A	C	-0.00079968	0.0282	0.9761	0.101115	34652	rs303949	rs303949	13	72365326	C	A	0.0993869	0.0162385	0.0402389
No_BMI	266	rs672187	13	86322246	SLITRK6	A	C	0.276342	0.00420654	0.000758805	2.96252e-08	13	86322246	C	A	-0.014979	0.00229897	7.19946e-11	0.26555	461460	rs672187	13	86322246	C	A	-0.00779039	0.00231159	0.000749998	0.26563	441016	rs672187	13	86322246	C	A	-0.000900405	0.02	0.9632	0.282	34652	rs672187	rs672187	13	86322246	A	C	0.253921	-0.00298651	0.0277918
YES	267	rs2281767	13	99099338	FARP1	T	C	0.498012	-0.00371873	0.000658123	1.59977e-08	13	99099338	C	T	0.0105775	0.00199381	1.09999e-07	0.49321	461460	rs2281767	13	99099338	C	T	0.00796465	0.00200505	7.10003e-05	0.493078	441016	rs2281767	13	99099338	C	T	0.0119977	0.0171	0.4824	0.491	34652	rs2281767	rs2281767	13	99099338	T	C	0.525455	-0.00388081	0.0242141
No_BMI	268	rs9522183	13	111977280	TEX29	T	G	0.418489	0.00385411	0.000662539	5.98473e-09	13	111977280	G	T	-0.0147877	0.0020075	1.80011e-13	0.561731	461460	rs9522183	13	111977280	G	T	-0.00812482	0.00201849	5.69994e-05	0.561614	441016	rs9522183	13	111977280	G	T	-0.0159973	0.0176	0.3615	0.568513	34652	rs9522183	rs9522183	13	111977280	T	G	0.535866	-0.0346012	0.0241641
No_BMI	268	rs9515446	13	112217108	RP11-65D24.2	G	A	0.444334	-0.00367415	0.00065697	2.23738e-08	13	112217108	A	G	0.0151051	0.00199052	3.19963e-14	0.447709	461460	rs9515446	13	112217108	A	G	0.00822207	0.00200132	4e-05	0.447645	441016	rs9515446	13	112217108	A	G	0.025605	0.017	0.1329	0.437744	34652	rs9515446	rs9515446	13	112217108	G	A	0.485683	0.0186308	0.0240193
No_BMI	269	rs12879423	14	25927832	RP11-388G3.1	G	A	0.34493	-0.00416779	0.000703458	3.1283e-09	14	25927832	A	G	0.0214848	0.00213207	7.00003e-24	0.678629	461460	rs12879423	14	25927832	A	G	0.00579433	0.00214374	0.00690001	0.678763	441016	rs12879423	14	25927832	A	G	-0.00840458	0.0181	0.642	0.668769	34652	rs12879423	rs12879423	14	25927832	G	A	0.637078	0.0153897	0.0250436
No_BMI	270	rs11624548	14	29737466	RP11-562L8.1	G	T	0.338966	0.00463531	0.000683399	1.17928e-11	14	29737466	T	G	-0.0169292	0.00207022	2.90001e-16	0.35594	461460	rs11624548	14	29737466	T	G	-0.00710479	0.00208166	0.00064	0.355875	441016	rs11624548	14	29737466	T	G	0.00670241	0.0177	0.706401	0.343	34652	rs11624548	rs11624548	14	29737466	G	T	0.354653	-0.0109669	0.025069
No_BMI	270	rs10140862	14	30144842	PRKD1	A	C	0.411531	-0.00394439	0.000665664	3.11373e-09	14	30144842	C	A	0.0110384	0.00201655	4.39997e-08	0.41278	461460	rs10140862	14	30144842	C	A	0.00409705	0.00202767	0.0430002	0.412807	441016	rs10140862	14	30144842	C	A	0.0127978	0.0173	0.462	0.397115	34652	rs10140862	rs10140862	14	30144842	A	C	0.404389	0.0247271	0.0244549
No_BMI	271	rs12889080	14	47291881	MDGA2	C	T	0.485089	0.00411451	0.000654233	3.19406e-10	14	47291881	T	C	-0.016331	0.00198135	1.69981e-16	0.503445	461460	rs12889080	14	47291881	T	C	-0.00521964	0.00199305	0.00879995	0.503354	441016	rs12889080	14	47291881	T	C	0.0325955	0.0169	0.05302	0.487718	34652	rs12889080	rs12889080	14	47291881	C	T	0.586007	0.0206009	0.0244232
No_HTN	272	rs72677850	14	50849397	CDKL1	A	G	0.0139165	0.018501	0.0024949	1.21137e-13	14	50849397	G	A	-0.0367177	0.00746502	8.70001e-07	0.018726	461460	rs72677850	14	50849397	G	A	-0.0255353	0.00749918	0.000659994	0.018766	441016	rs72677850	14	50849397	G	A	-0.00920221	0.0668	0.8909	0.0197167	34652	rs72677850	rs72677850	14	50849397	A	G	0.01116	-0.102832	0.115953
No_BMI	273	rs217671	14	62360464	CTD-2277K2.1	G	A	0.245527	-0.00428559	0.000735257	5.58628e-09	14	62360464	A	G	0.0167377	0.00222465	5.30029e-14	0.272654	461460	rs217671	14	62360464	A	G	0.00627865	0.0022367	0.005	0.272809	441016	rs217671	14	62360464	A	G	-0.0209001	0.0193	0.2781	0.261885	34652	rs217671	rs217671	14	62360464	G	A	0.213474	0.0444896	0.0293187
No_TG	274	rs2240533	14	71541026	PCNX	C	T	0.336978	0.00388646	0.000706789	3.82501e-08	14	71541026	T	C	-0.00555473	0.00214063	0.00949992	0.309988	461460	rs2240533	14	71541026	T	C	-0.0129897	0.00215234	1.6e-09	0.309898	441016	rs2240533	14	71541026	T	C	0.0393023	0.018	0.0291998	0.322718	34652	rs2240533	rs2240533	14	71541026	C	T	0.296286	0.00553863	0.0263446
No_BMI	275	rs10146690	14	79890456	NRXN3	A	G	0.198807	-0.00623038	0.000797773	5.73183e-15	14	79890456	G	A	0.0247889	0.00241879	1.20005e-24	0.215846	461460	rs10146690	14	79890456	G	A	0.00506939	0.0024317	0.0369999	0.215945	441016	rs10146690	14	79890456	G	A	0.0299956	0.0208	0.1496	0.204372	34652	rs10146690	rs10146690	14	79890456	A	G	0.242144	0.00298353	0.027995
No_BMI	276	rs1015032	14	93903994	UNC79	A	G	0.432406	-0.00425644	0.000659297	1.07487e-10	14	93903994	G	A	0.019259	0.00199733	5.30029e-22	0.561407	461460	rs1015032	14	93903994	G	A	0.00465567	0.00200902	0.02	0.56152	441016	rs1015032	14	93903994	G	A	0.0148985	0.0169	0.3777	0.562487	34652	rs1015032	rs1015032	14	93903994	A	G	0.544305	0.00160322	0.0241122
No_BMI	277	rs58472533	14	103385634	AMN	G	A	0.209742	-0.00487573	0.000836857	5.66905e-09	14	103385634	A	G	0.020446	0.00253919	8.10028e-16	0.192346	461460	rs58472533	14	103385634	A	G	0.00834344	0.00255198	0.00109999	0.19244	441016	rs58472533	14	103385634	A	G	0.0124978	0.022	0.569399	0.199602	34652	rs58472533	rs58472533	14	103385634	G	A	0.241871	0.00268114	0.0281719
No_HTN	278	rs8014182	14	103859962	MARK3	T	C	0.124254	0.00557548	0.000983199	1.42168e-08	14	103859962	C	T	-0.0104992	0.0029778	0.000420001	0.127014	461460	rs8014182	14	103859962	C	T	0.000711646	0.00299466	0.81	0.126891	441016	rs8014182	14	103859962	C	T	-0.0170037	0.0244	0.4845	0.137885	34652	rs8014182	rs8014182	14	103859962	T	C	0.124953	-0.0149451	0.0362451
No_BMI	278	rs3212038	14	104178186	XRCC3:AL049840.1	G	A	0.299205	-0.00517205	0.000696788	1.14758e-13	14	104178186	A	G	0.0149201	0.0021124	1.59993e-12	0.328484	461460	rs3212038	14	104178186	A	G	0.010585	0.00212437	6.29999e-07	0.328352	441016	rs3212038	14	104178186	A	G	0.00869772	0.0182	0.6342	0.316372	34652	rs3212038	rs3212038	14	104178186	G	A	0.414427	0.0152902	0.0244231
YES	278	rs35797471	14	104621383	KIF26A	T	C	0.464215	-0.00372072	0.000677748	4.02321e-08	14	104621383	C	T	0.00729226	0.00205343	0.000379997	0.541511	461460	rs35797471	14	104621383	C	T	0.00505992	0.0020652	0.0140001	0.541599	441016	rs35797471	14	104621383	C	T	0.0200967	0.0207	0.3323	0.533115	34652	rs35797471	rs35797471	14	104621383	T	C	0.556172	0.0498746	0.024555
No_HTN	279	rs537244	15	41469313	EXD1	T	G	0.442346	0.00445448	0.00066078	1.5703e-11	15	41469313	G	T	-0.00547844	0.00200175	0.00619998	0.570769	461460	rs537244	15	41469313	G	T	-0.00459647	0.00201093	0.0219999	0.570845	441016	rs537244	15	41469313	G	T	0.0518047	0.0169	0.00217901	0.569833	34652	rs537244	rs537244	15	41469313	T	G	0.65311	0.0113197	0.0252703
No_BMI,No_TG	280	rs6493498	15	51754451	RP11-707P17.1:DMXL2	C	T	0.460239	0.00375367	0.000658544	1.19839e-08	15	51754451	T	C	-0.0130627	0.00199591	6.00067e-11	0.545348	461460	rs6493498	15	51754451	T	C	-0.0121041	0.00200428	1.5e-09	0.545192	441016	rs6493498	15	51754451	T	C	-0.0195967	0.0168	0.2437	0.538398	34652	rs6493498	rs6493498	15	51754451	C	T	0.594927	-0.0625243	0.0245091
No_TG	281	rs138751626	15	57154952	ZNF280D	T	A	0.0656064	-0.00684561	0.0012354	3.00394e-08	15	57154952	A	T	0.0189566	0.003731	3.79997e-07	0.076544	461460	rs138751626	15	57154952	A	T	0.0284523	0.00374993	3.29989e-14	0.076403	441016	rs138751626	15	57154952	A	T	-0.0239997	0.0315	0.4459	0.084	34652	rs138751626	rs138751626	15	57154952	T	A	0.0403876	0.034626	0.0607048
No_BMI	282	rs7175642	15	59450079	MYO1E	G	T	0.343936	0.00435462	0.000699631	4.84101e-10	15	59450079	T	G	-0.0136148	0.00212215	1.40001e-10	0.658402	461460	rs7175642	15	59450079	T	G	-0.00625102	0.00213193	0.00340001	0.658461	441016	rs7175642	15	59450079	T	G	0.00619918	0.0191	0.746401	0.653513	34652	rs7175642	rs7175642	15	59450079	G	T	0.594152	-0.0718831	0.0244261
No_BMI	283	rs1657792	15	60923429	RORA	C	T	0.423459	-0.0037263	0.000663388	1.94215e-08	15	60923429	T	C	0.0111948	0.00200944	2.5e-08	0.570243	461460	rs1657792	15	60923429	T	C	0.0101819	0.00201889	4.60002e-07	0.570131	441016	rs1657792	15	60923429	T	C	-0.00169856	0.0169	0.9223	0.562744	34652	rs1657792	rs1657792	15	60923429	C	T	0.671424	0.0158913	0.0255772
No_BMI	284	rs4776970	15	68080886	MAP2K5	T	A	0.377734	0.00607319	0.000680342	4.39013e-19	15	68080886	A	T	-0.025618	0.00206173	1.9002e-35	0.357759	461460	rs4776970	15	68080886	A	T	-0.00334409	0.00207119	0.11	0.357735	441016	rs4776970	15	68080886	A	T	-0.0125015	0.0173	0.4708	0.370744	34652	rs4776970	rs4776970	15	68080886	T	A	0.345015	-0.0286172	0.025247
No_HTN	285	rs117539635	15	69682916	PAQR5	G	A	0.0208748	0.0117623	0.00210008	2.13271e-08	15	69682916	A	G	-0.0117321	0.00633369	0.064	0.025392	461460	rs117539635	15	69682916	A	G	-0.0027027	0.00636488	0.67	0.025374	441016	rs117539635	15	69682916	A	G	-0.0855995	0.0779	0.2719	0.023628	34652	rs117539635	rs117539635	15	69682916	G	A	0.0166012	0.0332351	0.0942738
No_BMI	286	rs2012253	15	73008123	BBS4	G	A	0.199801	-0.00493959	0.000790202	4.07723e-10	15	73008123	A	G	0.0160386	0.0023951	2.09991e-11	0.779833	461460	rs2012253	15	73008123	A	G	0.0107134	0.00240548	8.40001e-06	0.779791	441016	rs2012253	15	73008123	A	G	-0.0227004	0.0202	0.2606	0.781628	34652	rs2012253	rs2012253	15	73008123	G	A	0.783363	0.054892	0.0291586
No_BMI	286	rs78341827	15	73401141	NEO1	G	C	0.0328032	0.00960119	0.00173779	3.2961e-08	15	73401141	C	G	-0.0337851	0.0052983	1.79999e-10	0.037327	461460	rs78341827	15	73401141	C	G	-0.024825	0.00531953	3.09999e-06	0.037337	441016	rs78341827	15	73401141	C	G	0.0135007	0.0601	0.8228	0.027	34652	rs78341827	rs78341827	15	73401141	G	C	0.0709782	-0.0215568	0.0469993
No_BMI	287	rs5742915	15	74336633	PML	C	T	0.43837	0.00358137	0.000655581	4.68444e-08	15	74336633	T	C	-0.0112922	0.00198688	1.29999e-08	0.460361	461460	rs5742915	15	74336633	T	C	-0.00655793	0.00199543	0.001	0.460174	441016	rs5742915	15	74336633	T	C	0.00959589	0.0177	0.590101	0.443744	34652	rs5742915	rs5742915	15	74336633	C	T	0.407399	0.000279111	0.0244104
No_HTN	287	rs351188	15	74595145	CCDC33	C	T	0.275348	-0.00461731	0.000773037	2.32994e-09	15	74595145	T	C	0.00118369	0.0023432	0.61	0.23847	461460	rs351188	15	74595145	T	C	0.0081742	0.0023537	0.00051	0.238528	441016	rs351188	15	74595145	T	C	-0.0202045	0.0203	0.3212	0.246885	34652	rs351188	rs351188	15	74595145	C	T	0.237756	-0.00633886	0.028308
No_HTN	287	rs11072508	15	75062397	CSK	T	C	0.394632	0.00502059	0.000696134	5.50938e-13	15	75062397	C	T	0.0053175	0.00211203	0.012	0.669582	461460	rs11072508	15	75062397	C	T	-0.0053389	0.00212123	0.012	0.669636	441016	rs11072508	15	75062397	C	T	0.0288012	0.0177	0.1042	0.649744	34652	rs11072508	rs11072508	15	75062397	T	C	0.563256	-0.021037	0.0242693
YES	288	rs869301	15	77830633	RP11-307C19.1	C	T	0.289264	-0.00449984	0.000728422	6.51164e-10	15	77830633	T	C	0.0112915	0.00220877	3.2e-07	0.719729	461460	rs869301	15	77830633	T	C	0.00813694	0.0022191	0.00025	0.719664	441016	rs869301	15	77830633	T	C	-0.0109004	0.0186	0.558799	0.707141	34652	rs869301	rs869301	15	77830633	C	T	0.696161	0.0554482	0.0261818
No_BMI	288	rs11855853	15	78012618	LINGO1	T	C	0.220676	0.00436448	0.000740515	3.77325e-09	15	78012618	C	T	-0.0171342	0.00224214	2.09991e-14	0.269394	461460	rs11855853	15	78012618	C	T	-0.00848278	0.00225197	0.00017	0.269434	441016	rs11855853	15	78012618	C	T	0.0287041	0.0195	0.1415	0.258974	34652	rs11855853	rs11855853	15	78012618	T	C	0.217142	0.0218234	0.0292717
No_BMI	289	rs2870111	15	79403585	AC069082.1	T	C	0.399602	0.0043436	0.000666128	6.99962e-11	15	79403585	C	T	-0.0157151	0.00201912	7.10068e-15	0.412066	461460	rs2870111	15	79403585	C	T	-0.00886951	0.00202854	1.2e-05	0.412053	441016	rs2870111	15	79403585	C	T	0.00600195	0.0172	0.726501	0.404744	34652	rs2870111	rs2870111	15	79403585	T	C	0.412038	-0.0221831	0.0243917
YES	290	rs12439449	15	80799023	ARNT2	C	G	0.337972	0.00384122	0.000697327	3.6192e-08	15	80799023	G	C	-0.0100919	0.00211374	1.79999e-06	0.324763	461460	rs12439449	15	80799023	G	C	-0.00334686	0.00212308	0.11	0.324719	441016	rs12439449	15	80799023	G	C	0.0020978	0.0178	0.9063	0.332372	34652	rs12439449	rs12439449	15	80799023	C	G	0.329341	-0.0198821	0.0256212
No_BMI,No_HTN	290	rs7171632	15	81003816	ABHD17C	C	G	0.440358	-0.00547907	0.000658187	8.46868e-17	15	81003816	G	C	0.0123832	0.00199476	5.39995e-10	0.446792	461460	rs7171632	15	81003816	G	C	-0.00308545	0.00200322	0.12	0.446591	441016	rs7171632	15	81003816	G	C	0.0281014	0.0169	0.0951393	0.440487	34652	rs7171632	rs7171632	15	81003816	C	G	0.400076	0.0323298	0.02455
No_HTN	291	rs1029420	15	91441086	FES	C	T	0.424453	-0.00525843	0.00067362	5.89235e-15	15	91441086	T	C	0.000943625	0.00204231	0.64	0.611055	461460	rs1029420	15	91441086	T	C	-0.00202629	0.00205185	0.32	0.611217	441016	rs1029420	15	91441086	T	C	0.048004	0.0176	0.00636107	0.592602	34652	rs1029420	rs1029420	15	91441086	C	T	0.542402	-0.00637975	0.0243905
No_BMI,No_TG	292	rs56803094	15	99222509	IGF1R	G	A	0.201789	0.00504317	0.000782045	1.12819e-10	15	99222509	A	G	-0.0153161	0.00237301	1.09999e-10	0.226684	461460	rs56803094	15	99222509	A	G	-0.0135118	0.0023844	1.5e-08	0.226664	441016	rs56803094	15	99222509	A	G	-0.0274011	0.0205	0.181	0.221513	34652	rs56803094	rs56803094	15	99222509	G	A	0.280094	-0.0105113	0.0268815
No_BMI	293	rs45593734	16	334732	PDIA2	T	C	0.16004	0.00610841	0.000884818	5.07108e-12	16	334732	C	T	-0.014955	0.00267452	2.19999e-08	0.167272	461460	rs45593734	16	334732	C	T	-0.0109683	0.00269102	4.60002e-05	0.167357	441016	rs45593734	16	334732	C	T	0.0077995	0.0241	0.746899	0.160256	34652	rs45593734	rs45593734	16	334732	T	C	0.127204	0.0157897	0.0362148
YES	294	rs8050566	16	3611610	NLRC3	T	C	0.435388	-0.0043135	0.000661981	7.21804e-11	16	3611610	C	T	0.00976136	0.00200403	1.09999e-06	0.426321	461460	rs8050566	16	3611610	C	T	0.00541661	0.00201724	0.00719996	0.426273	441016	rs8050566	16	3611610	C	T	-0.00709511	0.0173	0.68	0.431	34652	rs8050566	rs8050566	16	3611610	T	C	0.420495	0.0431598	0.0243513
No_BMI	295	rs879620	16	4015729	ADCY9	T	C	0.388668	-0.00511193	0.000672455	2.91839e-14	16	4015729	C	T	0.0241136	0.00203595	2.29985e-32	0.613237	461460	rs879620	16	4015729	C	T	0.00419184	0.00204908	0.0409996	0.613134	441016	rs879620	16	4015729	C	T	-0.0297996	0.0177	0.091679	0.600795	34652	rs879620	rs879620	16	4015729	T	C	0.578929	-0.0330953	0.0243543
No_HTN	295	rs758445	16	4141127	ADCY9	T	C	0.117296	0.00755786	0.00111838	1.40022e-11	16	4141127	C	T	-0.0121941	0.0033813	0.000309999	0.096321	461460	rs758445	16	4141127	C	T	-0.0086173	0.0034027	0.0109999	0.096344	441016	rs758445	16	4141127	C	T	0.0384993	0.0288	0.1811	0.0979896	34652	rs758445	rs758445	16	4141127	T	C	0.0824342	-0.0499249	0.0443641
No_BMI	296	rs200539	16	24735178	TNRC6A	C	T	0.267396	-0.00500649	0.000739174	1.2607e-11	16	24735178	T	C	0.0161209	0.0022356	5.60015e-13	0.73256	461460	rs200539	16	24735178	T	C	0.00703724	0.00225046	0.00179999	0.732655	441016	rs200539	16	24735178	T	C	0.0192032	0.0189	0.3102	0.730487	34652	rs200539	rs200539	16	24735178	C	T	0.77594	0.0389259	0.0287442
No_BMI	297	rs9939450	16	28301487	RP11-57A19.2	C	T	0.49503	0.00403118	0.000652883	6.64045e-10	16	28301487	T	C	-0.0189917	0.00197646	7.29962e-22	0.470892	461460	rs9939450	16	28301487	T	C	-0.00766837	0.00198934	0.00012	0.470904	441016	rs9939450	16	28301487	T	C	-0.0540999	0.0179	0.00255399	0.475911	34652	rs9939450	rs9939450	16	28301487	C	T	0.491407	-0.0299254	0.0239932
No_BMI	297	rs7188071	16	28917644	RABEP2	C	T	0.301193	0.00601907	0.000682893	1.20673e-18	16	28917644	T	C	-0.0259409	0.00206766	4.19952e-36	0.646877	461460	rs7188071	16	28917644	T	C	-0.00308307	0.00208086	0.14	0.646715	441016	rs7188071	16	28917644	T	C	-0.0889994	0.0182	9.82698e-07	0.65668	34652	rs7188071	rs7188071	16	28917644	C	T	0.614374	-0.0552439	0.024712
No_BMI	298	rs3815824	16	29852860	MVP	T	C	0.128231	-0.00510212	0.000926384	3.63833e-08	16	29852860	C	T	0.0182392	0.00280092	7.39946e-11	0.145631	461460	rs3815824	16	29852860	C	T	0.0110475	0.0028195	8.9e-05	0.145584	441016	rs3815824	16	29852860	C	T	-0.0196008	0.024	0.415	0.141513	34652	rs3815824	rs3815824	16	29852860	T	C	0.120107	0.0450063	0.0369107
No_BMI,No_TG	298	rs3814883	16	29994922	TAOK2	T	C	0.460239	-0.00650916	0.000655612	3.13356e-23	16	29994922	C	T	0.0240107	0.00198424	1e-33	0.482402	461460	rs3814883	16	29994922	C	T	0.0148926	0.00199657	8.69961e-14	0.482498	441016	rs3814883	16	29994922	C	T	-0.0108992	0.0174	0.5318	0.476513	34652	rs3814883	rs3814883	16	29994922	T	C	0.41127	0.0167644	0.0243823
No_TG	298	rs8051721	16	30047920	FAM57B	C	T	0.083499	0.00812825	0.00132486	8.50579e-10	16	30047920	T	C	-0.0210293	0.00399286	1.40001e-07	0.066012	461460	rs8051721	16	30047920	T	C	-0.0249677	0.00401816	5.19996e-10	0.06598	441016	rs8051721	16	30047920	T	C	-0.0736965	0.0338	0.0293799	0.072769	34652	rs8051721	rs8051721	16	30047920	C	T	0.0269437	-0.027946	0.0735556
No_BMI	298	rs6565191	16	30546488	ZNF747:AC002310.13:AC002310.12	A	G	0.382704	-0.00377928	0.000666255	1.40797e-08	16	30546488	G	A	0.0126345	0.00201383	3.50002e-10	0.402069	461460	rs6565191	16	30546488	G	A	0.0082802	0.00202646	4.39997e-05	0.4021	441016	rs6565191	16	30546488	G	A	0.0426954	0.0174	0.01438	0.380372	34652	rs6565191	rs6565191	16	30546488	A	G	0.261938	0.00490506	0.0273398
No_BMI,No_TG,No_HTN	298	rs34898535	16	31025641	STX1B	T	C	0.38668	0.00695719	0.000673831	5.44205e-25	16	31025641	C	T	-0.0229087	0.00203997	2.90001e-29	0.377865	461460	rs34898535	16	31025641	C	T	-0.0148593	0.00205204	4.40048e-13	0.377813	441016	rs34898535	16	31025641	C	T	-0.0062998	0.0172	0.714801	0.398487	34652	rs34898535	rs34898535	16	31025641	T	C	0.387755	-0.0344715	0.024639
YES	298	rs190159352	16	31195965	FUS	G	C	0.0318091	0.00974658	0.00169055	8.14923e-09	16	31195965	C	G	-0.0273693	0.00509978	8e-08	0.041214	461460	rs190159352	16	31195965	C	G	-0.0149044	0.00512989	0.00369999	0.04126	441016	rs190159352	16	31195965	C	G	0.143697	0.0891	0.107	0.019372	34652	rs190159352	rs190159352	16	31195965	G	C	0.0270738	-0.00696537	0.0737883
No_HTN	299	rs7202513	16	49781007	ZNF423	G	A	0.345924	0.00443231	0.000682392	8.28908e-11	16	49781007	A	G	-0.00862108	0.00206417	2.99999e-05	0.64019	461460	rs7202513	16	49781007	A	G	-0.00557933	0.00207712	0.00719996	0.640222	441016	rs7202513	16	49781007	A	G	-0.000499875	0.0176	0.9794	0.643115	34652	rs7202513	rs7202513	16	49781007	G	A	0.705684	-0.00721677	0.0263895
No_BMI	300	rs11643744	16	53791798	FTO	A	G	0.297217	-0.00596974	0.000703505	2.14414e-17	16	53791798	G	A	0.0248818	0.00213134	1.69981e-31	0.677843	461460	rs11643744	16	53791798	G	A	0.00437163	0.00214529	0.0420001	0.677997	441016	rs11643744	16	53791798	G	A	-0.00680309	0.0183	0.7085	0.689	34652	rs11643744	rs11643744	16	53791798	A	G	0.600667	-0.00666267	0.0245805
No_BMI	300	rs16952522	16	53807498	FTO	G	C	0.0467197	-0.0102601	0.00170918	1.93789e-09	16	53807498	C	G	0.0486555	0.00518818	6.70039e-21	0.038674	461460	rs16952522	16	53807498	C	G	0.00971178	0.00521968	0.0629999	0.038694	441016	rs16952522	16	53807498	C	G	-0.0329027	0.0448	0.4628	0.044372	34652	rs16952522	rs16952522	16	53807498	G	C	0.0533633	0.0195003	0.0537932
No_BMI,No_T2D,No_HTN	300	rs55872725	16	53809123	FTO	T	C	0.432406	-0.0151258	0.000665489	2.32399e-114	16	53809123	C	T	0.0733682	0.00201467	1e-200	0.403583	461460	rs55872725	16	53809123	C	T	0.00259913	0.00202777	0.2	0.403487	441016	rs55872725	16	53809123	C	T	0.0166014	0.017	0.3301	0.416231	34652	rs55872725	rs55872725	16	53809123	T	C	0.418146	0.100445	0.0240936
No_BMI	300	rs12596054	16	53834684	FTO	C	A	0.156064	0.00518451	0.000924392	2.04008e-08	16	53834684	A	C	-0.0242144	0.00279922	5.10035e-18	0.14613	461460	rs12596054	16	53834684	A	C	0.000261842	0.00281682	0.93	0.146152	441016	rs12596054	16	53834684	A	C	-0.0140015	0.0237	0.554	0.156513	34652	rs12596054	rs12596054	16	53834684	C	A	0.158463	-0.0731864	0.0328887
No_BMI	300	rs6499646	16	53843533	FTO	C	T	0.0864811	0.0072521	0.00119998	1.50769e-09	16	53843533	T	C	-0.031191	0.00362933	8.4004e-18	0.080744	461460	rs6499646	16	53843533	T	C	0.00117462	0.00365158	0.75	0.080821	441016	rs6499646	16	53843533	T	C	-0.00620074	0.0306	0.8395	0.086628	34652	rs6499646	rs6499646	16	53843533	C	T	0.0731101	-0.053326	0.0462448
No_BMI	300	rs6499653	16	53877592	FTO	C	T	0.229622	0.0048709	0.000763175	1.74319e-10	16	53877592	T	C	-0.0244314	0.00231143	4.10015e-26	0.75169	461460	rs6499653	16	53877592	T	C	-9.72622e-05	0.00232606	0.97	0.751722	441016	rs6499653	16	53877592	T	C	0.019295	0.0197	0.3263	0.736885	34652	rs6499653	rs6499653	16	53877592	C	T	0.73183	0.0388131	0.0271693
No_TG	301	rs7205804	16	57004889	CETP	A	G	0.427435	0.00379328	0.000658832	8.53247e-09	16	57004889	G	A	-0.00401927	0.00199414	0.0439997	0.439805	461460	rs7205804	16	57004889	G	A	-0.0288567	0.00200638	6.70039e-47	0.439864	441016	rs7205804	16	57004889	G	A	0.0239997	0.0172	0.1626	0.431744	34652	rs7205804	rs7205804	16	57004889	A	G	0.418483	-0.0149613	0.024388
YES	302	rs6499034	16	65782941	RP11-351A20.1	C	A	0.0745527	0.00628757	0.00115221	4.84294e-08	16	65782941	A	C	-0.0172959	0.00347336	6.4e-07	0.088949	461460	rs6499034	16	65782941	A	C	-0.018006	0.00349869	2.69998e-07	0.088752	441016	rs6499034	16	65782941	A	C	-0.00320486	0.0298	0.9148	0.087628	34652	rs6499034	rs6499034	16	65782941	C	A	0.0414785	-0.0431584	0.0605846
No_BMI	303	rs74886619	16	69202908	CIRH1A	G	A	0.0248509	0.0120325	0.00188585	1.7661e-10	16	69202908	A	G	-0.0366853	0.00568642	1.09999e-10	0.031263	461460	rs74886619	16	69202908	A	G	-0.00937579	0.00572391	0.1	0.031233	441016	rs74886619	16	69202908	A	G	-0.0301023	0.0542	0.5782	0.025256	34652	rs74886619	rs74886619	16	69202908	G	A	0.0247609	-0.00756277	0.0773527
No_BMI,No_TG	303	rs2917677	16	69750849	NQO1	T	C	0.424453	0.00597582	0.00066473	2.47554e-19	16	69750849	C	T	-0.0230868	0.00201246	1.80011e-30	0.410582	461460	rs2917677	16	69750849	C	T	-0.0189857	0.00202531	7.00003e-21	0.410492	441016	rs2917677	16	69750849	C	T	-0.0344983	0.017	0.0423497	0.415398	34652	rs2917677	rs2917677	16	69750849	T	C	0.431032	0.00169164	0.0242446
No_BMI	303	rs7919	16	70514828	COG4	C	A	0.432406	-0.00536857	0.000658792	3.66594e-16	16	70514828	A	C	0.0180992	0.00199341	1.10002e-19	0.547942	461460	rs7919	16	70514828	A	C	0.00946128	0.00200636	2.39999e-06	0.548047	441016	rs7919	16	70514828	A	C	0.0316971	0.0172	0.0649202	0.542859	34652	rs7919	rs7919	16	70514828	C	A	0.624685	0.0464374	0.0248178
No_BMI	303	rs9934599	16	70676534	IL34	G	A	0.0964215	0.00716961	0.0010923	5.2455e-11	16	70676534	A	G	-0.0212358	0.00330353	1.29999e-10	0.100122	461460	rs9934599	16	70676534	A	G	-0.0141016	0.00332512	2.19999e-05	0.100063	441016	rs9934599	16	70676534	A	G	0.0168003	0.0289	0.5606	0.102115	34652	rs9934599	rs9934599	16	70676534	G	A	0.0909183	0.00801965	0.0417668
YES	304	rs9930115	16	71217239	HYDIN	A	G	0.2833	0.00419895	0.000700352	2.02878e-09	16	71217239	G	A	-0.0103781	0.00211896	9.69996e-07	0.318798	461460	rs9930115	16	71217239	G	A	-0.00838278	0.0021324	8.50002e-05	0.318767	441016	rs9930115	16	71217239	G	A	-0.0192032	0.0179	0.2826	0.325141	34652	rs9930115	rs9930115	16	71217239	A	G	0.280741	0.0350664	0.0267122
No_BMI,No_TG	304	rs12926804	16	71994932	PKD1L3	G	A	0.127237	-0.00696503	0.000967702	6.1327e-13	16	71994932	A	G	0.0200052	0.00292256	7.59976e-12	0.132195	461460	rs12926804	16	71994932	A	G	0.0233565	0.00294119	1.99986e-15	0.132234	441016	rs12926804	16	71994932	A	G	-0.0182033	0.0259	0.4805	0.120628	34652	rs12926804	rs12926804	16	71994932	G	A	0.0906377	0.00400297	0.041743
No_BMI	304	rs811054	16	72251132	RP11-328J14.1	T	C	0.477137	-0.00402631	0.000659366	1.01945e-09	16	72251132	C	T	0.0147774	0.00199547	1.29987e-13	0.537245	461460	rs811054	16	72251132	C	T	0.00943095	0.00200744	2.59998e-06	0.537423	441016	rs811054	16	72251132	C	T	-0.00579677	0.0171	0.733701	0.544	34652	rs811054	rs811054	16	72251132	T	C	0.605767	0.0417683	0.0246972
No_TG,No_HTN	305	rs2925979	16	81534790	CMIP	C	T	0.28827	0.00583381	0.000712621	2.69105e-16	16	81534790	T	C	-0.000376517	0.00215803	0.86	0.700039	461460	rs2925979	16	81534790	T	C	-0.0322092	0.00217095	8.49963e-50	0.699976	441016	rs2925979	16	81534790	T	C	0.0227979	0.0186	0.2201	0.706115	34652	rs2925979	rs2925979	16	81534790	C	T	0.677625	0.0303097	0.0257034
No_HTN	305	rs2966121	16	81596370	CMIP	G	A	0.475149	-0.00479794	0.000656974	2.81231e-13	16	81596370	A	G	0.00544662	0.00198829	0.00619998	0.540974	461460	rs2966121	16	81596370	A	G	0.00970284	0.00200135	1.2e-06	0.541018	441016	rs2966121	16	81596370	A	G	0.0292949	0.0168	0.0807105	0.533115	34652	rs2966121	rs2966121	16	81596370	G	A	0.590931	0.0243192	0.0244686
No_BMI	306	rs7196397	16	82874522	CDH13	T	C	0.307157	-0.00400803	0.000699365	9.98626e-09	16	82874522	C	T	0.0134116	0.00211776	2.39999e-10	0.321464	461460	rs7196397	16	82874522	C	T	0.00885487	0.00213062	3.2e-05	0.321578	441016	rs7196397	16	82874522	C	T	0.0299956	0.0182	0.0990193	0.313859	34652	rs7196397	rs7196397	16	82874522	T	C	0.351657	-0.00643475	0.025137
No_BMI	307	rs3923783	17	1843189	RTN4RL1	A	C	0.182903	0.00464183	0.000841183	3.42461e-08	17	1843189	C	A	-0.022738	0.00255326	5.30029e-19	0.184396	461460	rs3923783	17	1843189	C	A	-0.00548997	0.00256437	0.032	0.18441	441016	rs3923783	17	1843189	C	A	0.0395956	0.0237	0.0946194	0.173487	34652	rs3923783	rs3923783	17	1843189	A	C	0.228221	-0.00461066	0.0286295
No_BMI	307	rs7213756	17	2098339	SMG6	A	C	0.333002	-0.00392097	0.000699332	2.06176e-08	17	2098339	C	A	0.0128538	0.00211848	1.29999e-09	0.32516	461460	rs7213756	17	2098339	C	A	-0.00313005	0.00212823	0.14	0.325112	441016	rs7213756	17	2098339	C	A	-0.0183982	0.018	0.306	0.334885	34652	rs7213756	rs7213756	17	2098339	A	C	0.275619	0.00165625	0.0268408
No_HTN	308	rs8070737	17	3981066	ZZEF1	T	G	0.17992	-0.00565842	0.000844156	2.04107e-11	17	3981066	G	T	0.0100519	0.0025601	8.60003e-05	0.182978	461460	rs8070737	17	3981066	G	T	0.00658375	0.00257132	0.01	0.183017	441016	rs8070737	17	3981066	G	T	-0.00950503	0.0221	0.668099	0.174256	34652	rs8070737	rs8070737	17	3981066	T	G	0.195469	0.0148393	0.0302747
No_HTN	309	rs113086489	17	7171356	Y_RNA	T	C	0.451292	-0.00415219	0.00066026	3.20106e-10	17	7171356	C	T	0.00783155	0.00200103	9.09997e-05	0.545858	461460	rs113086489	17	7171356	C	T	-0.00266951	0.00200957	0.18	0.545799	441016	rs113086489	17	7171356	C	T	0.00990083	0.0175	0.5706	0.561372	34652	rs113086489	rs113086489	17	7171356	T	C	0.598879	0.0031566	0.0244949
No_HTN	309	rs858526	17	7499382	FXR2	G	A	0.424453	0.00393449	0.000666598	3.58391e-09	17	7499382	A	G	-0.00783772	0.00202125	0.000109999	0.584519	461460	rs858526	17	7499382	A	G	-0.001536	0.0020298	0.450001	0.584579	441016	rs858526	17	7499382	A	G	0.0252973	0.0172	0.1415	0.584115	34652	rs858526	rs858526	17	7499382	G	A	0.490895	0.0122404	0.024016
No_HTN	309	rs11078711	17	7777214	LSMD1	T	G	0.0695825	-0.00886595	0.00123373	6.65826e-13	17	7777214	G	T	0.0130912	0.00374872	0.000479999	0.075412	461460	rs11078711	17	7777214	G	T	0.00412079	0.00376884	0.27	0.075311	441016	rs11078711	17	7777214	G	T	-0.00500249	0.033	0.8796	0.0740718	34652	rs11078711	rs11078711	17	7777214	T	G	0.108063	0.0418547	0.0387485
No_BMI	310	rs7213608	17	21279289	KCNJ12	T	C	0.298211	0.00460809	0.000704475	6.10425e-11	17	21279289	C	T	-0.0161502	0.00213645	4.10015e-14	0.675353	461460	rs7213608	17	21279289	C	T	-0.00415554	0.00214648	0.0530005	0.675268	441016	rs7213608	17	21279289	C	T	0.0397014	0.0188	0.0352298	0.678602	34652	rs7213608	rs7213608	17	21279289	T	C	0.638948	0.00557004	0.0250925
No_BMI,No_HTN	311	rs3794730	17	28150359	SSH2	G	A	0.322068	-0.00449696	0.000689095	6.75988e-11	17	28150359	A	G	0.0117247	0.00208926	2e-08	0.342909	461460	rs3794730	17	28150359	A	G	0.00306711	0.00209845	0.14	0.342918	441016	rs3794730	17	28150359	A	G	0.00640044	0.0178	0.7205	0.333885	34652	rs3794730	rs3794730	17	28150359	G	A	0.357445	0.0141185	0.025047
No_BMI	312	rs2306593	17	34866546	MYO19	T	C	0.488072	0.00413139	0.000654765	2.79529e-10	17	34866546	C	T	-0.0169086	0.00198476	1.59993e-17	0.488295	461460	rs2306593	17	34866546	C	T	-0.00726705	0.00199368	0.000269998	0.488268	441016	rs2306593	17	34866546	C	T	-0.0278029	0.0177	0.1172	0.453026	34652	rs2306593	rs2306593	17	34866546	T	C	0.502534	-0.0488717	0.02404
YES	313	rs16968377	17	36942396	PIP4K2B	C	T	0.0487078	-0.00804646	0.00142628	1.68522e-08	17	36942396	T	C	0.0134827	0.00432057	0.00179999	0.055572	461460	rs16968377	17	36942396	T	C	0.0138952	0.00433897	0.00140001	0.055611	441016	rs16968377	17	36942396	T	C	0.0168003	0.0383	0.6604	0.052	34652	rs16968377	rs16968377	17	36942396	C	T	0.0546876	-0.00556135	0.0528003
No_HTN	314	rs2301597	17	43173273	NMT1	C	T	0.491054	0.00386469	0.000661646	5.18787e-09	17	43173273	T	C	-0.00635866	0.00200587	0.0015	0.57434	461460	rs2301597	17	43173273	T	C	-0.00503935	0.00201475	0.012	0.57413	441016	rs2301597	17	43173273	T	C	-0.0109004	0.0169	0.5196	0.560513	34652	rs2301597	rs2301597	17	43173273	C	T	0.508723	-0.0106959	0.0240619
No_HTN	315	rs9747171	17	45210873	CDC27	G	A	0.403579	-0.00405487	0.000668861	1.34147e-09	17	45210873	A	G	0.00679435	0.00202743	0.0008	0.604171	461460	rs9747171	17	45210873	A	G	0.00427015	0.00203628	0.0359998	0.604156	441016	rs9747171	17	45210873	A	G	-0.00669752	0.017	0.692599	0.589513	34652	rs9747171	rs9747171	17	45210873	G	A	0.612404	0.041164	0.024676
No_BMI,No_TG	316	rs8078142	17	46211904	SKAP1	G	T	0.0666004	0.00812001	0.00127674	2.01834e-10	17	46211904	T	G	-0.0248701	0.00387489	1.40001e-10	0.070276	461460	rs8078142	17	46211904	T	G	-0.0273219	0.00388941	2.09991e-12	0.070335	441016	rs8078142	17	46211904	T	G	0.0835012	0.0314	0.00781502	0.077231	34652	rs8078142	rs8078142	17	46211904	G	T	0.0864995	-0.00107901	0.0426192
YES	317	rs62078383	17	47042908	GIP	C	A	0.417495	-0.00397832	0.000667786	2.56151e-09	17	47042908	A	C	0.00839247	0.00202357	3.40001e-05	0.410559	461460	rs62078383	17	47042908	A	C	0.00851604	0.00203279	2.80001e-05	0.410441	441016	rs62078383	17	47042908	A	C	-0.0101978	0.0179	0.569399	0.401885	34652	rs62078383	rs62078383	17	47042908	C	A	0.361914	0.0511281	0.0250606
No_BMI,No_HTN	317	rs68085814	17	47135875	IGF2BP1	A	G	0.257455	0.00690634	0.000714015	3.9444e-22	17	47135875	G	A	-0.0196411	0.00216354	1.10002e-19	0.299879	461460	rs68085814	17	47135875	G	A	-0.0103	0.00217271	2.1e-06	0.299708	441016	rs68085814	17	47135875	G	A	0.0153023	0.0186	0.4119	0.297372	34652	rs68085814	rs68085814	17	47135875	A	G	0.285411	-0.0285351	0.0266244
YES	317	rs673375	17	47321419	RP1-62O9.3	G	C	0.225646	0.00464464	0.000778009	2.37402e-09	17	47321419	C	G	-0.00858664	0.00235825	0.000269998	0.231294	461460	rs673375	17	47321419	C	G	-0.0107915	0.00236872	5.19996e-06	0.231313	441016	rs673375	17	47321419	C	G	-0.0202045	0.0205	0.3255	0.231256	34652	rs673375	rs673375	17	47321419	G	C	0.229196	0.0284584	0.0286217
No_TG,No_HTN	317	rs28412876	17	47454515	RP11-81K2.1:RP11-1079K10.2	T	G	0.375746	-0.00642049	0.000678518	3.00616e-21	17	47454515	G	T	0.00732934	0.00205761	0.000369999	0.374871	461460	rs28412876	17	47454515	G	T	0.01614	0.00206605	5.60015e-15	0.374811	441016	rs28412876	17	47454515	G	T	0.0077995	0.0175	0.6569	0.375628	34652	rs28412876	rs28412876	17	47454515	T	G	0.43075	-0.00724849	0.0242763
No_HTN	317	rs2233667	17	47484228	RP11-81K2.1:PHB	C	G	0.32505	-0.00523826	0.000694322	4.54323e-14	17	47484228	G	C	0.0064329	0.00210564	0.00230001	0.333915	461460	rs2233667	17	47484228	G	C	0.00926466	0.00211403	1.2e-05	0.334024	441016	rs2233667	17	47484228	G	C	-0.00339576	0.018	0.85	0.322141	34652	rs2233667	rs2233667	17	47484228	C	G	0.379435	0.00568091	0.02481
No_HTN	318	rs8077276	17	61547562	CTD-2501B8.5	A	G	0.369781	0.00574869	0.000677759	2.21524e-17	17	61547562	G	A	-0.00690582	0.00205459	0.000779992	0.624301	461460	rs8077276	17	61547562	G	A	-0.00245809	0.00206322	0.23	0.624198	441016	rs8077276	17	61547562	G	A	0.0109993	0.0176	0.533499	0.608744	34652	rs8077276	rs8077276	17	61547562	A	G	0.615904	-0.0299549	0.0247414
No_BMI	318	rs72845886	17	61666687	DCAF7	T	C	0.0576541	0.00766823	0.00140239	4.55238e-08	17	61666687	C	T	-0.0280253	0.00425919	4.70002e-11	0.057199	461460	rs72845886	17	61666687	C	T	-0.0101944	0.00427683	0.017	0.057202	441016	rs72845886	17	61666687	C	T	0.012699	0.0355	0.7195	0.0655026	34652	rs72845886	rs72845886	17	61666687	T	C	0.0757521	-0.0468396	0.0454614
No_BMI,No_TG	319	rs7218014	17	65832016	BPTF	C	T	0.218688	-0.00463992	0.000821179	1.60151e-08	17	65832016	T	C	0.0189524	0.00249216	2.90001e-14	0.197305	461460	rs7218014	17	65832016	T	C	0.0229444	0.00250355	5.00035e-20	0.197188	441016	rs7218014	17	65832016	T	C	-0.0119977	0.0211	0.5709	0.200256	34652	rs7218014	rs7218014	17	65832016	C	T	0.240279	0.0668596	0.0282273
No_HTN	320	rs7218899	17	76739850	CYTH1	T	C	0.49503	0.00433111	0.000655156	3.82239e-11	17	76739850	C	T	-0.00766639	0.0019854	0.000109999	0.512474	461460	rs7218899	17	76739850	C	T	-0.0094341	0.00199368	2.19999e-06	0.512402	441016	rs7218899	17	76739850	C	T	0.052896	0.0167	0.00152198	0.517461	34652	rs7218899	rs7218899	17	76739850	T	C	0.601699	-0.0104737	0.0245074
No_BMI	321	rs62070202	17	78453094	NPTX1	T	C	0.0864811	0.00685772	0.00121176	1.51981e-08	17	78453094	C	T	-0.0209568	0.00366756	1.09999e-08	0.081706	461460	rs62070202	17	78453094	C	T	-0.00860661	0.00368418	0.0189998	0.081674	441016	rs62070202	17	78453094	C	T	0.0377003	0.035	0.2816	0.0753346	34652	rs62070202	rs62070202	17	78453094	T	C	0.0654261	0.087623	0.0488952
No_BMI	321	rs11150745	17	78757626	RPTOR	G	A	0.315109	0.00490917	0.000702923	2.87031e-12	17	78757626	A	G	-0.0211611	0.00212961	2.90001e-23	0.317711	461460	rs11150745	17	78757626	A	G	-0.00116914	0.00213887	0.58	0.317591	441016	rs11150745	17	78757626	A	G	0.00569619	0.0181	0.754699	0.312744	34652	rs11150745	rs11150745	17	78757626	G	A	0.281324	-0.0421241	0.0267022
YES	322	rs34224566	17	79382416	RP11-1055B8.7	T	C	0.246521	-0.00408358	0.000739797	3.39276e-08	17	79382416	C	T	0.00968973	0.00223812	1.5e-05	0.266165	461460	rs34224566	17	79382416	C	T	0.00384472	0.00224723	0.0870001	0.266356	441016	rs34224566	17	79382416	C	T	0.0636975	0.0246	0.00967297	0.282602	34652	rs34224566	rs34224566	17	79382416	T	C	0.183571	0.0220278	0.0314143
No_BMI,No_HTN	323	rs7238896	18	1840658	RP11-161I6.2	G	A	0.138171	-0.00651803	0.000944816	5.24691e-12	18	1840658	A	G	0.0208451	0.00286726	3.59998e-13	0.140601	461460	rs7238896	18	1840658	A	G	-0.00235403	0.00288193	0.41	0.140749	441016	rs7238896	18	1840658	A	G	-0.0503033	0.0246	0.0410497	0.142026	34652	rs7238896	rs7238896	18	1840658	G	A	0.171751	0.0506982	0.0317568
No_BMI,No_TG,No_T2D,No_HTN	324	rs4800490	18	21126081	NPC1	C	A	0.474155	0.00659884	0.00065343	5.59439e-24	18	21126081	A	C	-0.0202928	0.00198	1.20005e-24	0.495264	461460	rs4800490	18	21126081	A	C	-0.0158182	0.00199119	1.99986e-15	0.495207	441016	rs4800490	18	21126081	A	C	0.00290421	0.0174	0.868	0.439628	34652	rs4800490	rs4800490	18	21126081	C	A	0.507919	-0.0256103	0.0240415
No_BMI	325	rs58445182	18	22149149	RP11-178F10.4	T	G	0.162028	0.0052406	0.000837342	3.88406e-10	18	22149149	G	T	-0.0170252	0.00253619	1.9002e-11	0.189505	461460	rs58445182	18	22149149	G	T	-0.00659973	0.00255124	0.00969996	0.189383	441016	rs58445182	18	22149149	G	T	-0.00500249	0.0221	0.8196	0.180141	34652	rs58445182	rs58445182	18	22149149	T	G	0.182033	-0.0426396	0.0311927
No_HTN	326	rs2852749	18	42231196	RP11-456K23.1	G	A	0.180915	0.00473874	0.000839336	1.64396e-08	18	42231196	A	G	-0.00518307	0.00254059	0.0409996	0.188104	461460	rs2852749	18	42231196	A	G	-0.00595127	0.00255489	0.02	0.188162	441016	rs2852749	18	42231196	A	G	0.0249999	0.0215	0.2443	0.187	34652	rs2852749	rs2852749	18	42231196	G	A	0.158018	-0.00980452	0.0329639
No_HTN	327	rs72915163	18	48792829	RNU1-46P	T	C	0.265408	-0.00436451	0.000755643	7.65471e-09	18	48792829	C	T	0.00533875	0.00228751	0.02	0.258568	461460	rs72915163	18	48792829	C	T	-0.00290126	0.00230012	0.21	0.258641	441016	rs72915163	18	48792829	C	T	0.0132025	0.0205	0.5197	0.254628	34652	rs72915163	rs72915163	18	48792829	T	C	0.218942	0.0244082	0.0293647
No_BMI	328	rs2000746	18	57677294	SDCCAG3P1	G	A	0.238569	0.00525021	0.000749627	2.49194e-12	18	57677294	A	G	-0.0195197	0.00227138	8.4004e-18	0.265135	461460	rs2000746	18	57677294	A	G	-0.00988023	0.00228418	1.5e-05	0.265083	441016	rs2000746	18	57677294	A	G	-0.00960374	0.0194	0.6214	0.258256	34652	rs2000746	rs2000746	18	57677294	G	A	0.259508	0.0152826	0.0275127
No_BMI	328	rs58237489	18	57838331	RNU4-17P	T	C	0.121272	0.00547014	0.000993988	3.72907e-08	18	57838331	C	T	-0.0239616	0.00300697	1.59993e-15	0.125023	461460	rs58237489	18	57838331	C	T	-0.00736112	0.00302327	0.015	0.125045	441016	rs58237489	18	57838331	C	T	-0.0246001	0.0269	0.3608	0.145	34652	rs58237489	rs58237489	18	57838331	T	C	0.0981758	-0.0277246	0.0408071
No_BMI,No_TG,No_T2D	328	rs476828	18	57852587	RP11-795H16.2	C	T	0.246521	-0.0108944	0.000768708	1.35969e-45	18	57852587	T	C	0.0534621	0.00232629	7.09578e-117	0.23722	461460	rs476828	18	57852587	T	C	0.0131859	0.00234007	1.79999e-08	0.237121	441016	rs476828	18	57852587	T	C	0.00520351	0.0196	0.7913	0.240744	34652	rs476828	rs476828	18	57852587	C	T	0.185748	-0.00669547	0.0307962
No_BMI	328	rs8082946	18	57854467	RP11-795H16.2	C	A	0.196819	0.00513727	0.000812148	2.52362e-10	18	57854467	A	C	-0.0209953	0.00246342	1.59993e-17	0.203389	461460	rs8082946	18	57854467	A	C	-0.00871689	0.00247721	0.000430002	0.203539	441016	rs8082946	18	57854467	A	C	0.0138961	0.0211	0.5108	0.196	34652	rs8082946	rs8082946	18	57854467	C	A	0.245104	-0.0275804	0.0280165
No_BMI	328	rs12963186	18	57913703	RP11-396N11.1	C	T	0.0178926	-0.017526	0.00262007	2.24493e-11	18	57913703	T	C	0.0640265	0.00790921	5.70033e-16	0.017616	461460	rs12963186	18	57913703	T	C	0.0169079	0.00794075	0.0329997	0.017666	441016	rs12963186	18	57913703	T	C	0.034695	0.0687	0.613501	0.023	34652	rs12963186	rs12963186	18	57913703	C	T	0.0179371	-0.0420684	0.0913199
No_BMI	328	rs113602013	18	57919710	RP11-396N11.1	A	G	0.284294	-0.00800275	0.000713397	3.3345e-29	18	57919710	G	A	0.0342811	0.00215911	9.09913e-57	0.305762	461460	rs113602013	18	57919710	G	A	0.0104198	0.00217135	1.6e-06	0.305758	441016	rs113602013	18	57919710	G	A	0.0118989	0.0184	0.517201	0.301372	34652	rs113602013	rs113602013	18	57919710	A	G	0.23362	-0.0121871	0.0284213
No_BMI	328	rs79131845	18	58010896	MC4R	G	C	0.0576541	0.00826649	0.00123056	1.84688e-11	18	58010896	C	G	-0.0317541	0.00371582	1.29987e-17	0.078878	461460	rs79131845	18	58010896	C	G	-0.013461	0.00373512	0.000309999	0.078931	441016	rs79131845	18	58010896	C	G	0.0170037	0.0334	0.6106	0.079	34652	rs79131845	rs79131845	18	58010896	G	C	0.046489	-0.0379025	0.0574808
No_BMI	328	rs78138914	18	58048877	MC4R	G	A	0.0586481	-0.00940888	0.00138554	1.11537e-11	18	58048877	A	G	0.0410973	0.00421506	1.80011e-22	0.05914	461460	rs78138914	18	58048877	A	G	0.0158826	0.00423982	0.000179999	0.05909	441016	rs78138914	18	58048877	A	G	0.0449032	0.0346	0.1951	0.069115	34652	rs78138914	rs78138914	18	58048877	G	A	0.0971694	-0.00189012	0.0406896
No_BMI	328	rs11873305	18	58049192	MC4R	C	A	0.0308151	0.0128871	0.00170253	3.74885e-14	18	58049192	A	C	-0.0696456	0.00513647	7.00003e-42	0.039098	461460	rs11873305	18	58049192	A	C	-0.0164538	0.00516356	0.00140001	0.039137	441016	rs11873305	18	58049192	A	C	-0.0243023	0.0446	0.5858	0.039	34652	rs11873305	rs11873305	18	58049192	C	A	0.0260645	-0.0156268	0.0759718
No_BMI	328	rs8086205	18	58082219	MC4R	T	C	0.0208748	0.0131222	0.00167194	4.21102e-15	18	58082219	C	T	-0.0551439	0.00502265	4.79954e-28	0.040737	461460	rs8086205	18	58082219	C	T	-0.0215113	0.0050469	2e-05	0.040808	441016	rs8086205	18	58082219	C	T	0.0114047	0.0478	0.811	0.0336	34652	rs8086205	rs8086205	18	58082219	T	C	0.0194948	0.0241002	0.0866934
[truncated: 39 more rows]
[truncated: 22 more columns]

## Sheet: S1 Table 9
Supplementary Table 9. This table summarizes the fine-mapping results for mvIGLMS-associated loci using two complementary methods: SUSiE (Sum of Single Effects) and FINEMAP. The table reports candidate causal SNPs with high posterior probabilities, and entries with mean posterior probability (mean.PP) > 0.95 are highlighted as highly credible. The columns include: 'NearestGene', 'SNP', 'CHR', 'PO…
[truncated: 113 more rows]

[truncated: 8 more sheets: S1 Table 10a, S1 Table 10b, S1 Table 10c, S1 Table 11, S1 Table 12, S1 Table 13, S1 Table 14, S1 Table 15]
